# Supplementary material for: Genomic Surveillance of BVDV in Southern Brazil: What Changed After a Decade in Rio Grande do Sul?
Source: Viruses. 2026 Apr 24;18(5):498. doi: 10.3390/v18050498 (PMC13211583; doi:10.3390/v18050498)
Supplement: Supplementary file 1 [file viruses-18-00498-s001.zip]

Archive with 1 entries (1 files):
- Supplementary_table_S1.xlsx
