# Supplementary material for: Genomic Surveillance of BVDV in Southern Brazil: What Changed After a Decade in Rio Grande do Sul?
Source: Viruses. 2026 Apr 24;18(5):498. doi: 10.3390/v18050498 (PMC13211583; doi:10.3390/v18050498)
Supplement: Supplementary file 1 [file viruses-18-00498-s001.zip › Supplementary_table_S1.xlsx]

## Sheet: 2020 RS
	Sampling information for all bovine serum samples analyzed in this study
UF	Municipality	Age (months)	Sex	Sample ID	Results	Pestivirus species
RS	Pedras Altas	23	M	SG20001272	NEGATIVE
RS	Pedras Altas	24	F	SG20001273	NEGATIVE
RS	Pedras Altas	7	M	SG20001274	NEGATIVE
RS	Jacuizinho	7	M	SG20001061	NEGATIVE
RS	Jacuizinho	8	M	SG20001058	NEGATIVE
RS	Jacuizinho	13	M	SG20001057	NEGATIVE
RS	Jacuizinho	13	M	SG20001062	NEGATIVE
RS	Jacuizinho	7	M	SG20001059	NEGATIVE
RS	Jacuizinho	7	M	SG20001056	NEGATIVE
RS	Jacuizinho	8	M	SG20001060	NEGATIVE
RS	Sinimbu	10	M	SG20002028	NEGATIVE
RS	Sinimbu	23	F	SG20002029	NEGATIVE
RS	Sinimbu	10	M	SG20002030	NEGATIVE
RS	Sinimbu	11	M	SG20002031	NEGATIVE
RS	Sinimbu	8	F	SG20002032	NEGATIVE
RS	Sinimbu	12	M	SG20002033	NEGATIVE
RS	São Francisco de Assis	8	M	SG20001776	NEGATIVE
RS	Venâncio Aires	10	F	SG20002316	NEGATIVE
RS	Venâncio Aires	9	F	SG20002317	NEGATIVE
RS	Venâncio Aires	14	F	SG20002318	NEGATIVE
RS	Venâncio Aires	14	F	SG20002319	NEGATIVE
RS	Venâncio Aires	14	M	SG20002320	NEGATIVE
RS	Venâncio Aires	15	F	SG20002321	NEGATIVE
RS	Venâncio Aires	16	M	SG20002322	NEGATIVE
RS	Santa Cruz do Sul	22	M	SG20001416	NEGATIVE
RS	Santa Cruz do Sul	23	M	SG20001417	NEGATIVE
RS	Santa Cruz do Sul	22	M	SG20001418	NEGATIVE
RS	Santa Cruz do Sul	20	M	SG20001419	NEGATIVE
RS	Santa Cruz do Sul	8	M	SG20001420	NEGATIVE
RS	Santa Cruz do Sul	10	M	SG20001421	NEGATIVE
RS	Santa Cruz do Sul	20	M	SG20001422	NEGATIVE
RS	Santa Cruz do Sul	11	M	SG20001423	NEGATIVE
RS	Santa Cruz do Sul	11	F	SG20001424	NEGATIVE
RS	Santa Cruz do Sul	10	M	SG20001425	NEGATIVE
RS	Santa Cruz do Sul	9	M	SG20001426	NEGATIVE
RS	Santa Rosa	13	F	SG20001560	NEGATIVE
RS	Santa Rosa	13	M	SG20001561	NEGATIVE
RS	Santa Rosa	18	M	SG20001562	NEGATIVE
RS	Igrejinha	15	F	SG20000912	NEGATIVE
RS	Caçapava do Sul	6	F	SG20000336	NEGATIVE
RS	Caçapava do Sul	6	F	SG20000337	NEGATIVE
RS	Caçapava do Sul	6	F	SG20000338	NEGATIVE
RS	Caçapava do Sul	6	M	SG20000339	NEGATIVE
RS	Santo Cristo	18	F	SG20001740	NEGATIVE
RS	Santo Cristo	18	M	SG20001741	NEGATIVE
RS	Santo Cristo	15	M	SG20001742	NEGATIVE
RS	Santo Cristo	15	M	SG20001743	NEGATIVE
RS	Triunfo	9	M	SG20002244	NEGATIVE
RS	Triunfo	9	M	SG20002245	NEGATIVE
RS	Triunfo	9	M	SG20002246	NEGATIVE
RS	Triunfo	9	M	SG20002247	NEGATIVE
RS	Triunfo	9	M	SG20002248	NEGATIVE
RS	Linha Nova	8	M	SG20001128	NEGATIVE
RS	Linha Nova	22	F	SG20001129	NEGATIVE
RS	Linha Nova	23	M	SG20001130	NEGATIVE
RS	Camaquã	7	M	SG20000408	NEGATIVE
RS	Camaquã	11	F	SG20000409	NEGATIVE
RS	Passo do Sobrado	9	M	SG20001200	NEGATIVE
RS	Passo do Sobrado	8	M	SG20001201	NEGATIVE
RS	Passo do Sobrado	12	M	SG20001202	NEGATIVE
RS	Passo do Sobrado	6	M	SG20001203	NEGATIVE
RS	Torres	14	M	SG20002136	NEGATIVE
RS	Torres	10	M	SG20002137	NEGATIVE
RS	Torres	16	M	SG20002138	NEGATIVE
RS	Torres	21	M	SG20002139	NEGATIVE
RS	Torres	23	M	SG20002140	NEGATIVE
RS	Torres	22	F	SG20002141	NEGATIVE
RS	Torres	15	M	SG20002142	NEGATIVE
RS	Torres	16	M	SG20002143	NEGATIVE
RS	Torres	7	F	SG20002144	NEGATIVE
RS	Torres	7	M	SG20002145	NEGATIVE
RS	Torres	18	M	SG20002146	NEGATIVE
RS	Torres	18	F	SG20002147	NEGATIVE
RS	Torres	14	F	SG20002148	NEGATIVE
RS	Torres	16	F	SG20002149	NEGATIVE
RS	Torres	20	F	SG20002150	NEGATIVE
RS	Santo Antônio das Missões	8	F	SG20001705	NEGATIVE
RS	Santo Antônio das Missões	14	M	SG20001704	NEGATIVE
RS	Santo Antônio das Missões	9	M	SG20001706	NEGATIVE
RS	Santo Antônio das Missões	15	M	SG20001707	NEGATIVE
RS	Aceguá	12	F	SG20000120	NEGATIVE
RS	São Sepé	14	M	SG20001956	NEGATIVE
RS	São Sepé	12	M	SG20001957	NEGATIVE
RS	São Sepé	8	F	SG20001958	POSITIVE	BVDV-1a
RS	Caçapava do Sul	8	M	SG20000372	NEGATIVE
RS	Cristal	20	M	SG20000768	NEGATIVE
RS	Cristal	10	F	SG20000769	NEGATIVE
RS	Cristal	10	F	SG20000770	NEGATIVE
RS	Cristal	11	F	SG20000771	NEGATIVE
RS	Cristal	8	F	SG20000772	NEGATIVE
RS	Cristal	7	M	SG20000773	NEGATIVE
RS	Crissiumal	14	F	SG20000732	NEGATIVE
RS	Crissiumal	14	M	SG20000733	NEGATIVE
RS	Crissiumal	22	M	SG20000734	NEGATIVE
RS	Crissiumal	16	M	SG20000735	NEGATIVE
RS	Venâncio Aires	18	M	SG20002388	NEGATIVE
RS	Venâncio Aires	9	M	SG20002389	NEGATIVE
RS	Venâncio Aires	18	M	SG20002390	NEGATIVE
RS	Venâncio Aires	18	M	SG20002391	NEGATIVE
RS	Venâncio Aires	15	M	SG20002392	NEGATIVE
RS	General Câmara	14	M	SG20000840	NEGATIVE
RS	General Câmara	14	F	SG20000841	NEGATIVE
RS	Marau	6	M	SG20001164	NEGATIVE
RS	Marau	13	M	SG20001165	NEGATIVE
RS	Bom Princípio	8	F	SG20000228	NEGATIVE
RS	Bom Princípio	22	M	SG20000229	NEGATIVE
RS	Santo Antônio da Patrulha	18	M	SG20001671	NEGATIVE
RS	Santo Antônio da Patrulha	8	M	SG20001672	NEGATIVE
RS	Santo Antônio da Patrulha	18	M	SG20001673	NEGATIVE
RS	Santo Antônio da Patrulha	11	M	SG20001674	NEGATIVE
RS	Santo Antônio da Patrulha	20	M	SG20001675	NEGATIVE
RS	Santo Antônio da Patrulha	19	M	SG20001676	NEGATIVE
RS	Santo Antônio da Patrulha	21	M	SG20001677	NEGATIVE
RS	Santo Antônio da Patrulha	9	M	SG20001678	NEGATIVE
RS	Santo Antônio da Patrulha	10	F	SG20001679	NEGATIVE
RS	Santo Antônio da Patrulha	9	M	SG20001680	NEGATIVE
RS	Santo Antônio da Patrulha	8	M	SG20001681	NEGATIVE
RS	São Pedro do Sul	7	F	SG20001920	NEGATIVE
RS	São Pedro do Sul	10	M	SG20001921	NEGATIVE
RS	São Pedro do Sul	9	M	SG20001922	NEGATIVE
RS	São Pedro do Sul	6	F	SG20001923	NEGATIVE
RS	São Pedro do Sul	6	F	SG20001924	NEGATIVE
RS	São Pedro do Sul	10	F	SG20001925	NEGATIVE
RS	São Pedro do Sul	8	F	SG20001926	NEGATIVE
RS	São Pedro do Sul	10	F	SG20001927	NEGATIVE
RS	São Pedro do Sul	8	M	SG20001928	NEGATIVE
RS	São Pedro do Sul	8	M	SG20001929	NEGATIVE
RS	Senador Salgado Filho	20	M	SG20001992	NEGATIVE
RS	Tiradentes do Sul	11	F	SG20002100	NEGATIVE
RS	Santo Ângelo	8	M	SG20001667	NEGATIVE
RS	Santo Ângelo	10	M	SG20001666	NEGATIVE
RS	Santo Ângelo	10	F	SG20001665	NEGATIVE
RS	Santo Ângelo	20	M	SG20001664	NEGATIVE
RS	Santo Ângelo	20	M	SG20001663	NEGATIVE
RS	Santo Ângelo	10	F	SG20001662	NEGATIVE
RS	Santo Ângelo	10	F	SG20001661	NEGATIVE
RS	Júlio de Castilhos	16	F	SG20001092	NEGATIVE
RS	Júlio de Castilhos	16	F	SG20001093	NEGATIVE
RS	Júlio de Castilhos	16	M	SG20001094	NEGATIVE
RS	Júlio de Castilhos	16	F	SG20001095	NEGATIVE
RS	São Gabriel	6	M	SG20001848	NEGATIVE
RS	São Gabriel	6	M	SG20001849	NEGATIVE
RS	São Gabriel	6	M	SG20001850	NEGATIVE
RS	São Gabriel	6	M	SG20001851	NEGATIVE
RS	Candelária	6	M	SG20000480	NEGATIVE
RS	Candelária	6	M	SG20000481	NEGATIVE
RS	Candelária	6	M	SG20000482	NEGATIVE
RS	Candelária	6	M	SG20000483	NEGATIVE
RS	Candelária	22	M	SG20000484	NEGATIVE
RS	Candelária	18	F	SG20000485	NEGATIVE
RS	Candelária	18	M	SG20000486	NEGATIVE
RS	Candelária	18	M	SG20000487	NEGATIVE
RS	Candelária	18	F	SG20000488	NEGATIVE
RS	Venâncio Aires	7	M	SG20002496	NEGATIVE
RS	Venâncio Aires	7	M	SG20002497	NEGATIVE
RS	Venâncio Aires	7	M	SG20002498	NEGATIVE
RS	Venâncio Aires	6	M	SG20002499	NEGATIVE
RS	Venâncio Aires	18	M	SG20002500	NEGATIVE
RS	Venâncio Aires	21	M	SG20002501	NEGATIVE
RS	Venâncio Aires	16	M	SG20002502	NEGATIVE
RS	São Lourenço do Sul	18	M	SG20001884	NEGATIVE
RS	São Lourenço do Sul	18	M	SG20001885	NEGATIVE
RS	São Lourenço do Sul	18	F	SG20001886	NEGATIVE
RS	São Lourenço do Sul	18	M	SG20001887	NEGATIVE
RS	São Lourenço do Sul	18	M	SG20001888	NEGATIVE
RS	São Lourenço do Sul	18	F	SG20001889	NEGATIVE
RS	Taquari	12	M	SG20002064	NEGATIVE
RS	Taquari	11	M	SG20002065	NEGATIVE
RS	Taquari	18	F	SG20002066	NEGATIVE
RS	Taquari	15	F	SG20002067	NEGATIVE
RS	Taquari	15	F	SG20002068	NEGATIVE
RS	Taquari	15	F	SG20002069	NEGATIVE
RS	Taquari	15	F	SG20002070	NEGATIVE
RS	Camaquã	12	M	SG20000444	NEGATIVE
RS	Camaquã	15	M	SG20000445	NEGATIVE
RS	Itaqui	16	M	SG20001020	NEGATIVE
RS	Itaqui	9	F	SG20001021	NEGATIVE
RS	Caxias do Sul	7	M	SG20000660	NEGATIVE
RS	Bom Retiro do Sul	12	M	SG20000264	NEGATIVE
RS	Bom Retiro do Sul	12	F	SG20000265	NEGATIVE
RS	Bom Retiro do Sul	16	M	SG20000266	NEGATIVE
RS	Bom Retiro do Sul	13	M	SG20000267	NEGATIVE
RS	Bom Retiro do Sul	20	F	SG20000268	NEGATIVE
RS	Candelária	6	F	SG20000552	NEGATIVE
RS	Candelária	7	F	SG20000553	NEGATIVE
RS	Candelária	6	F	SG20000554	NEGATIVE
RS	Candelária	7	M	SG20000555	NEGATIVE
RS	Farroupilha	13	F	SG20000804	NEGATIVE
RS	Rosário do Sul	6	M	SG20002583	NEGATIVE
RS	Rosário do Sul	6	M	SG20002584	NEGATIVE
RS	Rosário do Sul	15	M	SG20002585	NEGATIVE
RS	Rosário do Sul	15	M	SG20002586	NEGATIVE
RS	Rosário do Sul	15	M	SG20002587	NEGATIVE
RS	Rosário do Sul	15	M	SG20002588	NEGATIVE
RS	Rosário do Sul	15	M	SG20002589	NEGATIVE
RS	Rosário do Sul	15	M	SG20002590	NEGATIVE
RS	Rosário do Sul	15	M	SG20002591	NEGATIVE
RS	Rosário do Sul	15	F	SG20002592	NEGATIVE
RS	Rosário do Sul	15	M	SG20002593	NEGATIVE
RS	Santa Rosa	12	M	SG20002634	NEGATIVE
RS	Santa Rosa	13	F	SG20002635	NEGATIVE
RS	Santa Rosa	14	M	SG20002636	NEGATIVE
RS	Santa Rosa	17	M	SG20002637	NEGATIVE
RS	Santa Rosa	17	M	SG20002638	NEGATIVE
RS	Santa Rosa	23	M	SG20002639	NEGATIVE
RS	Santa Rosa	23	M	SG20002640	NEGATIVE
RS	Santa Rosa	12	M	SG20002641	NEGATIVE
RS	Santa Rosa	11	M	SG20002642	NEGATIVE
RS	Santa Rosa	11	M	SG20002643	NEGATIVE
RS	Santa Rosa	11	M	SG20002644	NEGATIVE
RS	Santa Rosa	8	F	SG20002645	NEGATIVE
RS	Santa Rosa	9	M	SG20002646	NEGATIVE
RS	Espumoso	15	M	SG20002791	NEGATIVE
RS	Espumoso	13	F	SG20002802	NEGATIVE
RS	Espumoso	12	M	SG20002799	NEGATIVE
RS	Espumoso	13	M	SG20002796	NEGATIVE
RS	Espumoso	13	F	SG20002801	NEGATIVE
RS	Espumoso	15	F	SG20002797	NEGATIVE
RS	Espumoso	13	F	SG20002789	NEGATIVE
RS	Espumoso	8	F	SG20002788	NEGATIVE
RS	Espumoso	13	F	SG20002795	NEGATIVE
RS	Espumoso	15	M	SG20002798	NEGATIVE
RS	Espumoso	14	M	SG20002790	NEGATIVE
RS	Espumoso	14	M	SG20002792	NEGATIVE
RS	Espumoso	15	F	SG20002793	NEGATIVE
RS	Espumoso	13	M	SG20002794	NEGATIVE
RS	Espumoso	14	M	SG20002800	NEGATIVE
RS	Espumoso	14	F	SG20002787	NEGATIVE
RS	São Francisco de Paula	8	M	SG20002879	NEGATIVE
RS	São Francisco de Paula	6	M	SG20002878	NEGATIVE
RS	São Francisco de Paula	9	F	SG20002873	NEGATIVE
RS	São Francisco de Paula	10	F	SG20002884	NEGATIVE
RS	São Francisco de Paula	11	F	SG20002874	NEGATIVE
RS	São Francisco de Paula	12	F	SG20002883	NEGATIVE
RS	São Francisco de Paula	8	M	SG20002876	NEGATIVE
RS	São Francisco de Paula	9	F	SG20002885	NEGATIVE
RS	São Francisco de Paula	6	M	SG20002872	NEGATIVE
RS	São Francisco de Paula	8	M	SG20002880	NEGATIVE
RS	São Francisco de Paula	13	M	SG20002875	NEGATIVE
RS	São Francisco de Paula	6	M	SG20002871	NEGATIVE
RS	São Francisco de Paula	6	M	SG20002877	NEGATIVE
RS	São Francisco de Paula	9	M	SG20002882	NEGATIVE
RS	São Francisco de Paula	10	M	SG20002881	NEGATIVE
RS	São Francisco de Paula	12	M	SG20002888	NEGATIVE
RS	São Francisco de Paula	12	M	SG20002887	NEGATIVE
RS	São Francisco de Paula	8	F	SG20002886	NEGATIVE
RS	Sananduva	12	M	SG20002991	NEGATIVE
RS	Sananduva	8	M	SG20002992	NEGATIVE
RS	Sananduva	7	F	SG20002993	NEGATIVE
RS	Sananduva	12	M	SG20002994	NEGATIVE
RS	Sananduva	7	M	SG20002995	NEGATIVE
RS	Sananduva	12	M	SG20002996	NEGATIVE
RS	Sananduva	12	M	SG20002997	NEGATIVE
RS	Sananduva	24	M	SG20002998	NEGATIVE
RS	Sananduva	18	M	SG20002999	NEGATIVE
RS	Sananduva	20	M	SG20003000	NEGATIVE
RS	Sananduva	20	M	SG20003001	NEGATIVE
RS	Sananduva	19	M	SG20003002	NEGATIVE
RS	Sananduva	12	F	SG20003003	NEGATIVE
RS	Sananduva	12	M	SG20003004	NEGATIVE
RS	Sananduva	8	M	SG20003005	NEGATIVE
RS	Sananduva	14	F	SG20003006	NEGATIVE
RS	Sananduva	12	M	SG20003007	NEGATIVE
RS	Sananduva	20	M	SG20003008	NEGATIVE
RS	Sananduva	12	F	SG20003009	NEGATIVE
RS	São Sepé	14	F	SG20003246	NEGATIVE
RS	São Sepé	16	F	SG20003247	NEGATIVE
RS	São Sepé	12	F	SG20003248	NEGATIVE
RS	São Sepé	18	F	SG20003249	NEGATIVE
RS	São Sepé	16	F	SG20003250	NEGATIVE
RS	São Sepé	8	M	SG20003251	NEGATIVE
RS	São Sepé	8	M	SG20003252	NEGATIVE
RS	São Sepé	8	F	SG20003253	NEGATIVE
RS	São Sepé	8	F	SG20003254	NEGATIVE
RS	São Sepé	18	F	SG20003255	NEGATIVE
RS	São Sepé	12	F	SG20003256	NEGATIVE
RS	São Sepé	24	M	SG20003257	NEGATIVE
RS	Piratini	13	F	SG20003348	NEGATIVE
RS	Piratini	8	F	SG20003349	NEGATIVE
RS	Piratini	8	F	SG20003350	NEGATIVE
RS	Piratini	7	M	SG20003351	NEGATIVE
RS	Piratini	10	M	SG20003352	NEGATIVE
RS	Piratini	12	M	SG20003353	NEGATIVE
RS	Piratini	7	F	SG20003354	NEGATIVE
RS	Piratini	7	M	SG20003355	NEGATIVE
RS	Piratini	9	F	SG20003356	NEGATIVE
RS	Piratini	6	M	SG20003357	NEGATIVE
RS	Piratini	10	M	SG20003358	NEGATIVE
RS	Piratini	8	F	SG20003359	NEGATIVE
RS	Piratini	7	F	SG20003360	NEGATIVE
RS	Piratini	9	F	SG20003361	NEGATIVE
RS	Piratini	6	F	SG20003362	NEGATIVE
RS	Piratini	7	F	SG20003363	NEGATIVE
RS	Piratini	7	F	SG20003364	NEGATIVE
RS	Piratini	7	M	SG20003365	NEGATIVE
RS	Piratini	12	M	SG20003366	NEGATIVE
RS	Piratini	7	M	SG20003367	NEGATIVE
RS	Piratini	7	F	SG20003368	NEGATIVE
RS	Piratini	9	F	SG20003369	NEGATIVE
RS	Piratini	7	M	SG20003370	NEGATIVE
RS	Piratini	8	F	SG20003371	NEGATIVE
RS	Piratini	8	F	SG20003372	NEGATIVE
RS	Piratini	16	F	SG20003373	NEGATIVE
RS	Piratini	6	F	SG20003374	NEGATIVE
RS	Piratini	12	F	SG20003375	NEGATIVE
RS	Piratini	8	M	SG20003376	NEGATIVE
RS	Piratini	7	M	SG20003377	NEGATIVE
RS	Piratini	10	F	SG20003378	NEGATIVE
RS	Piratini	9	F	SG20003379	NEGATIVE
RS	Piratini	8	F	SG20003380	NEGATIVE
RS	Piratini	10	F	SG20003381	NEGATIVE
RS	Piratini	9	F	SG20003382	NEGATIVE
RS	Piratini	7	F	SG20003383	NEGATIVE
RS	Piratini	9	M	SG20003384	NEGATIVE
RS	Piratini	8	F	SG20003385	NEGATIVE
RS	Piratini	10	F	SG20003386	NEGATIVE
RS	Piratini	7	F	SG20003387	NEGATIVE
RS	Piratini	7	F	SG20003388	NEGATIVE
RS	Piratini	9	M	SG20003389	NEGATIVE
RS	Piratini	8	F	SG20003390	NEGATIVE
RS	Piratini	7	M	SG20003391	NEGATIVE
RS	Piratini	9	F	SG20003392	NEGATIVE
RS	Piratini	8	M	SG20003393	NEGATIVE
RS	Piratini	9	F	SG20003394	NEGATIVE
RS	Piratini	8	F	SG20003395	NEGATIVE
RS	Piratini	7	F	SG20003396	NEGATIVE
RS	Piratini	8	M	SG20003397	NEGATIVE
RS	Piratini	8	M	SG20003398	NEGATIVE
RS	Garruchos	14	M	SG20003409	NEGATIVE
RS	Garruchos	15	F	SG20003408	NEGATIVE
RS	Garruchos	16	F	SG20003407	NEGATIVE
RS	Garruchos	8	M	SG20003406	NEGATIVE
RS	Garruchos	14	M	SG20003405	NEGATIVE
RS	Garruchos	9	F	SG20003404	NEGATIVE
RS	Garruchos	9	F	SG20003403	NEGATIVE
RS	Garruchos	10	M	SG20003402	NEGATIVE
RS	Garruchos	10	F	SG20003401	NEGATIVE
RS	Garruchos	15	F	SG20003400	NEGATIVE
RS	Garruchos	9	M	SG20003399	NEGATIVE
RS	Aceguá	20	M	SG20003756	NEGATIVE
RS	Aceguá	16	M	SG20003757	NEGATIVE
RS	Aceguá	20	M	SG20003758	NEGATIVE
RS	Aceguá	12	M	SG20003759	NEGATIVE
RS	Aceguá	20	F	SG20003760	NEGATIVE
RS	Aceguá	20	M	SG20003761	NEGATIVE
RS	Aceguá	18	F	SG20003762	NEGATIVE
RS	Aceguá	18	F	SG20003763	NEGATIVE
RS	Aceguá	23	F	SG20003764	NEGATIVE
RS	Triunfo	18	M	SG20004266	NEGATIVE
RS	Triunfo	12	M	SG20004267	NEGATIVE
RS	Triunfo	15	M	SG20004268	NEGATIVE
RS	Triunfo	18	M	SG20004269	NEGATIVE
RS	Triunfo	12	F	SG20004270	NEGATIVE
RS	Triunfo	18	F	SG20004271	NEGATIVE
RS	Triunfo	15	M	SG20004272	NEGATIVE
RS	Triunfo	9	F	SG20004273	NEGATIVE
RS	Triunfo	12	F	SG20004274	NEGATIVE
RS	Triunfo	18	F	SG20004275	NEGATIVE
RS	Triunfo	18	F	SG20004276	NEGATIVE
RS	Triunfo	12	F	SG20004277	NEGATIVE
RS	Triunfo	12	M	SG20004278	NEGATIVE
RS	Triunfo	15	M	SG20004279	NEGATIVE
RS	Triunfo	15	F	SG20004280	NEGATIVE
RS	Encruzilhada do Sul	6	M	SG20004368	NEGATIVE
RS	Encruzilhada do Sul	14	F	SG20004370	NEGATIVE
RS	Encruzilhada do Sul	12	F	SG20004369	NEGATIVE
RS	Encruzilhada do Sul	12	M	SG20004371	NEGATIVE
RS	Encruzilhada do Sul	12	M	SG20004372	NEGATIVE
RS	Encruzilhada do Sul	18	F	SG20004373	NEGATIVE
RS	Encruzilhada do Sul	24	M	SG20004374	NEGATIVE
RS	Encruzilhada do Sul	12	F	SG20004375	NEGATIVE
RS	Encruzilhada do Sul	8	F	SG20004376	NEGATIVE
RS	Encruzilhada do Sul	18	M	SG20004377	NEGATIVE
RS	Encruzilhada do Sul	24	F	SG20004378	NEGATIVE
RS	Encruzilhada do Sul	18	M	SG20004379	NEGATIVE
RS	Encruzilhada do Sul	14	F	SG20004380	NEGATIVE
RS	Encruzilhada do Sul	6	M	SG20004381	NEGATIVE
RS	Encruzilhada do Sul	6	M	SG20004382	NEGATIVE
RS	Encruzilhada do Sul	6	F	SG20004383	NEGATIVE
RS	Encruzilhada do Sul	6	F	SG20004384	NEGATIVE
RS	Gramado Xavier	8	F	SG20004624	NEGATIVE
RS	Gramado Xavier	9	F	SG20004623	NEGATIVE
RS	Gramado Xavier	8	F	SG20004633	NEGATIVE
RS	Gramado Xavier	10	M	SG20004632	NEGATIVE
RS	Gramado Xavier	11	F	SG20004634	NEGATIVE
RS	Gramado Xavier	9	F	SG20004631	NEGATIVE
RS	Gramado Xavier	10	F	SG20004630	NEGATIVE
RS	Gramado Xavier	9	F	SG20004628	NEGATIVE
RS	Gramado Xavier	9	F	SG20004627	NEGATIVE
RS	Gramado Xavier	14	F	SG20004629	NEGATIVE
RS	Gramado Xavier	12	F	SG20004635	NEGATIVE
RS	Gramado Xavier	11	F	SG20004625	NEGATIVE
RS	Gramado Xavier	14	F	SG20004626	NEGATIVE
RS	Encantado	12	F	SG20004776	NEGATIVE
RS	Encantado	12	F	SG20004777	NEGATIVE
RS	Encantado	12	F	SG20004778	NEGATIVE
RS	Encantado	12	F	SG20004779	NEGATIVE
RS	Encantado	16	F	SG20004780	NEGATIVE
RS	Encantado	12	F	SG20004781	NEGATIVE
RS	Encantado	12	F	SG20004782	NEGATIVE
RS	Encantado	16	F	SG20004783	NEGATIVE
RS	Encantado	12	F	SG20004784	NEGATIVE
RS	Encantado	16	F	SG20004785	NEGATIVE
RS	Encantado	16	F	SG20004786	NEGATIVE
RS	Encantado	12	F	SG20004787	NEGATIVE
RS	Encruzilhada do Sul	24	F	SG20004980	NEGATIVE
RS	Encruzilhada do Sul	12	F	SG20004981	NEGATIVE
RS	Encruzilhada do Sul	8	F	SG20004982	NEGATIVE
RS	Encruzilhada do Sul	18	F	SG20004985	NEGATIVE
RS	Encruzilhada do Sul	16	F	SG20004986	NEGATIVE
RS	Encruzilhada do Sul	16	F	SG20004987	NEGATIVE
RS	Encruzilhada do Sul	12	F	SG20004988	NEGATIVE
RS	Encruzilhada do Sul	12	F	SG20004989	NEGATIVE
RS	Bom Jesus	18	F	SG20005069	NEGATIVE
RS	Restinga Seca	6	F	SG20005082	NEGATIVE
RS	Restinga Seca	6	F	SG20005083	NEGATIVE
RS	Restinga Seca	6	F	SG20005084	NEGATIVE
RS	Restinga Seca	6	F	SG20005085	NEGATIVE
RS	Restinga Seca	6	F	SG20005086	NEGATIVE
RS	Restinga Seca	6	F	SG20005087	NEGATIVE
RS	Restinga Seca	6	F	SG20005088	NEGATIVE
RS	Restinga Seca	6	F	SG20005089	NEGATIVE
RS	Restinga Seca	6	F	SG20005090	NEGATIVE
RS	Restinga Seca	6	F	SG20005091	NEGATIVE
RS	Restinga Seca	14	F	SG20005092	NEGATIVE
RS	Restinga Seca	7	F	SG20005093	NEGATIVE
RS	Restinga Seca	10	F	SG20005094	NEGATIVE
RS	Restinga Seca	8	F	SG20005095	NEGATIVE
RS	Restinga Seca	12	F	SG20005096	NEGATIVE
RS	Restinga Seca	12	F	SG20005097	NEGATIVE
RS	Restinga Seca	9	F	SG20005098	NEGATIVE
RS	Restinga Seca	12	F	SG20005099	NEGATIVE
RS	Restinga Seca	14	F	SG20005100	NEGATIVE
RS	Piratini	6	F	SG20005184	NEGATIVE
RS	Piratini	6	F	SG20005185	NEGATIVE
RS	Piratini	6	F	SG20005186	NEGATIVE
RS	Piratini	6	F	SG20005187	NEGATIVE
RS	Piratini	6	F	SG20005188	NEGATIVE
RS	Piratini	6	F	SG20005189	NEGATIVE
RS	Piratini	6	F	SG20005190	NEGATIVE
RS	Piratini	6	F	SG20005191	NEGATIVE
RS	Piratini	6	F	SG20005192	NEGATIVE
RS	Piratini	6	F	SG20005193	NEGATIVE
RS	Piratini	6	F	SG20005194	NEGATIVE
RS	Piratini	6	F	SG20005195	NEGATIVE
RS	Piratini	6	F	SG20005196	NEGATIVE
RS	Piratini	6	F	SG20005197	NEGATIVE
RS	Piratini	6	F	SG20005198	NEGATIVE
RS	Piratini	6	F	SG20005199	NEGATIVE
RS	Cristal	18	F	SG20005388	NEGATIVE
RS	Cristal	12	F	SG20005389	NEGATIVE
RS	Cristal	12	F	SG20005390	NEGATIVE
RS	Cristal	12	F	SG20005391	NEGATIVE
RS	Cristal	12	F	SG20005392	NEGATIVE
RS	Cristal	12	F	SG20005393	NEGATIVE
RS	Cristal	18	F	SG20005394	NEGATIVE
RS	Cristal	18	F	SG20005395	NEGATIVE
RS	Cristal	12	F	SG20005396	NEGATIVE
RS	Cristal	12	F	SG20005397	NEGATIVE
RS	Cristal	12	F	SG20005398	NEGATIVE
RS	Cristal	12	F	SG20005399	NEGATIVE
RS	Cristal	12	F	SG20005400	NEGATIVE
RS	Cristal	12	F	SG20005401	NEGATIVE
RS	Cristal	12	F	SG20005402	NEGATIVE
RS	Cristal	12	F	SG20005403	NEGATIVE
RS	Cristal	12	F	SG20005404	NEGATIVE
RS	Cristal	18	M	SG20005405	NEGATIVE
RS	Sananduva	18	M	SG20005847	NEGATIVE
RS	Sananduva	14	M	SG20005848	NEGATIVE
RS	Sananduva	20	F	SG20005849	NEGATIVE
RS	Sananduva	20	M	SG20005850	NEGATIVE
RS	Sananduva	16	F	SG20005851	NEGATIVE
RS	Sananduva	15	M	SG20005852	NEGATIVE
RS	Sananduva	15	M	SG20005853	NEGATIVE
RS	Sananduva	14	F	SG20005854	NEGATIVE
RS	Sananduva	17	F	SG20005855	NEGATIVE
RS	Sananduva	20	F	SG20005856	NEGATIVE
RS	Sananduva	15	F	SG20005857	NEGATIVE
RS	Sananduva	23	F	SG20005858	NEGATIVE
RS	Sananduva	23	F	SG20005859	NEGATIVE
RS	Santiago	9	M	SG20006484	NEGATIVE
RS	Santiago	10	M	SG20006482	NEGATIVE
RS	Santiago	10	M	SG20006483	NEGATIVE
RS	Santiago	12	F	SG20006430	NEGATIVE
RS	Santiago	10	F	SG20006480	NEGATIVE
RS	Santiago	9	M	SG20006481	NEGATIVE
RS	Santiago	8	F	SG20006478	NEGATIVE
RS	Santiago	12	F	SG20006479	NEGATIVE
RS	Santiago	10	F	SG20006476	NEGATIVE
RS	Santiago	11	F	SG20006475	NEGATIVE
RS	Santiago	9	F	SG20006477	NEGATIVE
RS	Santiago	10	M	SG20006473	NEGATIVE
RS	Santiago	12	M	SG20006474	NEGATIVE
RS	Santiago	11	F	SG20006432	NEGATIVE
RS	Santiago	10	F	SG20006472	NEGATIVE
RS	Santiago	10	F	SG20006470	NEGATIVE
RS	Santiago	9	F	SG20006471	NEGATIVE
RS	Santiago	10	F	SG20006469	NEGATIVE
RS	Santiago	15	F	SG20006433	NEGATIVE
RS	Santiago	10	M	SG20006467	NEGATIVE
RS	Santiago	9	F	SG20006468	NEGATIVE
RS	Santiago	8	F	SG20006435	NEGATIVE
RS	Santiago	10	F	SG20006466	NEGATIVE
RS	Santiago	12	F	SG20006464	NEGATIVE
RS	Santiago	10	M	SG20006463	NEGATIVE
RS	Santiago	9	F	SG20006465	NEGATIVE
RS	Santiago	8	M	SG20006462	NEGATIVE
RS	Santiago	10	F	SG20006461	NEGATIVE
RS	Santiago	13	M	SG20006458	NEGATIVE
RS	Santiago	10	F	SG20006460	NEGATIVE
RS	Santiago	10	F	SG20006457	NEGATIVE
RS	Santiago	11	F	SG20006459	NEGATIVE
RS	Santiago	12	M	SG20006431	NEGATIVE
RS	Santiago	11	M	SG20006455	NEGATIVE
RS	Santiago	12	M	SG20006456	NEGATIVE
RS	Santiago	12	F	SG20006452	NEGATIVE
RS	Santiago	10	F	SG20006453	NEGATIVE
RS	Santiago	12	M	SG20006454	NEGATIVE
RS	Santiago	11	M	SG20006451	NEGATIVE
RS	Santiago	12	F	SG20006449	NEGATIVE
RS	Santiago	11	F	SG20006450	NEGATIVE
RS	Santiago	12	M	SG20006448	NEGATIVE
RS	Santiago	13	F	SG20006446	NEGATIVE
RS	Santiago	7	F	SG20006447	NEGATIVE
RS	Santiago	9	M	SG20006445	NEGATIVE
RS	Santiago	8	M	SG20006440	NEGATIVE
RS	Santiago	7	M	SG20006428	NEGATIVE
RS	Santiago	10	M	SG20006441	NEGATIVE
RS	Santiago	9	M	SG20006429	POSITIVE	BVDV-2b
RS	Santiago	10	F	SG20006427	NEGATIVE
RS	Santiago	10	M	SG20006443	NEGATIVE
RS	Santiago	11	F	SG20006444	NEGATIVE
RS	Santiago	9	F	SG20006442	NEGATIVE
RS	Santiago	9	F	SG20006439	NEGATIVE
RS	Santiago	10	M	SG20006437	NEGATIVE
RS	Santiago	11	M	SG20006438	NEGATIVE
RS	Santiago	10	M	SG20006436	NEGATIVE
RS	Santiago	9	M	SG20006434	NEGATIVE
RS	Morro Redondo	18	F	SG20006619	NEGATIVE
RS	Morro Redondo	18	F	SG20006620	NEGATIVE
RS	Morro Redondo	17	M	SG20006621	NEGATIVE
RS	Morro Redondo	17	F	SG20006622	NEGATIVE
RS	Morro Redondo	17	F	SG20006623	NEGATIVE
RS	Morro Redondo	14	F	SG20006624	NEGATIVE
RS	Morro Redondo	15	F	SG20006625	NEGATIVE
RS	Morro Redondo	18	F	SG20006626	NEGATIVE
RS	Morro Redondo	15	M	SG20006627	NEGATIVE
RS	Morro Redondo	22	M	SG20006628	NEGATIVE
RS	Morro Redondo	19	F	SG20006629	NEGATIVE
RS	Morro Redondo	20	M	SG20006630	NEGATIVE
RS	Morro Redondo	18	F	SG20006631	NEGATIVE
RS	Morro Redondo	23	F	SG20006632	NEGATIVE
RS	Morro Redondo	16	M	SG20006633	NEGATIVE
RS	Morro Redondo	17	M	SG20006634	NEGATIVE
RS	Morro Redondo	18	F	SG20006635	NEGATIVE
RS	Morro Redondo	17	M	SG20006636	NEGATIVE
RS	Morro Redondo	17	F	SG20006637	NEGATIVE
RS	Morro Redondo	17	F	SG20006638	NEGATIVE
RS	Morro Redondo	16	M	SG20006639	NEGATIVE
RS	Morro Redondo	16	F	SG20006640	NEGATIVE
RS	Morro Redondo	17	M	SG20006641	NEGATIVE
RS	Morro Redondo	14	F	SG20006642	NEGATIVE
RS	Morro Redondo	14	M	SG20006643	NEGATIVE
RS	Morro Redondo	13	M	SG20006644	NEGATIVE
RS	Morro Redondo	13	F	SG20006645	NEGATIVE
RS	Morro Redondo	23	M	SG20006646	NEGATIVE
RS	Morro Redondo	22	M	SG20006647	NEGATIVE
RS	Morro Redondo	23	M	SG20006648	NEGATIVE
RS	Morro Redondo	14	M	SG20006649	NEGATIVE
RS	Morro Redondo	23	M	SG20006650	NEGATIVE
RS	Morro Redondo	23	M	SG20006651	NEGATIVE
RS	Morro Redondo	18	M	SG20006652	NEGATIVE
RS	Morro Redondo	18	M	SG20006653	NEGATIVE
RS	Morro Redondo	18	M	SG20006654	NEGATIVE
RS	Morro Redondo	22	M	SG20006655	NEGATIVE
RS	Morro Redondo	14	M	SG20006656	NEGATIVE
RS	Morro Redondo	14	M	SG20006657	NEGATIVE
RS	Morro Redondo	22	M	SG20006658	NEGATIVE
RS	Morro Redondo	22	M	SG20006659	NEGATIVE
RS	Morro Redondo	13	M	SG20006660	NEGATIVE
RS	Morro Redondo	14	M	SG20006661	NEGATIVE
RS	Morro Redondo	15	M	SG20006662	NEGATIVE
RS	Morro Redondo	22	M	SG20006663	NEGATIVE
RS	Morro Redondo	14	M	SG20006664	NEGATIVE
RS	Morro Redondo	15	M	SG20006665	NEGATIVE
RS	Morro Redondo	22	M	SG20006666	NEGATIVE
RS	Morro Redondo	14	M	SG20006667	NEGATIVE
RS	Morro Redondo	22	M	SG20006668	NEGATIVE
RS	Morro Redondo	23	M	SG20006669	NEGATIVE
RS	Morro Redondo	21	M	SG20006670	NEGATIVE
RS	Morro Redondo	23	M	SG20006671	NEGATIVE
RS	Morro Redondo	23	M	SG20006672	NEGATIVE
RS	Morro Redondo	23	F	SG20006673	NEGATIVE
RS	Morro Redondo	23	M	SG20006674	NEGATIVE
RS	Morro Redondo	23	M	SG20006675	NEGATIVE
RS	Morro Redondo	15	F	SG20006676	NEGATIVE
RS	Morro Redondo	20	F	SG20043527	NEGATIVE
RS	Morro Redondo	20	M	SG20043528	NEGATIVE
RS	Morro Redondo	19	F	SG20043529	NEGATIVE
RS	Morro Redondo	19	F	SG20043531	NEGATIVE
RS	Morro Redondo	16	F	SG20043532	NEGATIVE
RS	Morro Redondo	17	F	SG20043533	NEGATIVE
RS	Morro Redondo	20	F	SG20043534	NEGATIVE
RS	Morro Redondo	17	F	SG20043535	NEGATIVE
RS	Morro Redondo	24	F	SG20043536	NEGATIVE
RS	Morro Redondo	21	F	SG20043537	NEGATIVE
RS	Morro Redondo	22	F	SG20043538	NEGATIVE
RS	Morro Redondo	20	F	SG20043539	NEGATIVE
RS	Morro Redondo	24	M	SG20043540	NEGATIVE
RS	Morro Redondo	18	F	SG20043541	NEGATIVE
RS	Morro Redondo	20	F	SG20043543	NEGATIVE
RS	Morro Redondo	19	F	SG20043544	NEGATIVE
RS	Morro Redondo	19	M	SG20043545	NEGATIVE
RS	Morro Redondo	19	F	SG20043546	NEGATIVE
RS	Morro Redondo	18	F	SG20043547	NEGATIVE
RS	Morro Redondo	18	F	SG20043548	NEGATIVE
RS	Morro Redondo	19	F	SG20043549	NEGATIVE
RS	Morro Redondo	16	F	SG20043550	NEGATIVE
RS	Morro Redondo	16	F	SG20043551	NEGATIVE
RS	Morro Redondo	15	F	SG20043553	NEGATIVE
RS	Morro Redondo	24	F	SG20043554	NEGATIVE
RS	Morro Redondo	24	F	SG20043555	NEGATIVE
RS	Morro Redondo	24	F	SG20043556	NEGATIVE
RS	Morro Redondo	16	F	SG20043557	NEGATIVE
RS	Morro Redondo	24	F	SG20043558	NEGATIVE
RS	Morro Redondo	24	F	SG20043559	NEGATIVE
RS	Morro Redondo	20	F	SG20043560	NEGATIVE
RS	Morro Redondo	20	F	SG20043561	NEGATIVE
RS	Morro Redondo	20	F	SG20043562	NEGATIVE
RS	Morro Redondo	24	F	SG20043563	NEGATIVE
RS	Morro Redondo	16	F	SG20043564	NEGATIVE
RS	Morro Redondo	16	M	SG20043565	NEGATIVE
RS	Morro Redondo	24	F	SG20043566	NEGATIVE
RS	Morro Redondo	24	F	SG20043567	NEGATIVE
RS	Morro Redondo	15	F	SG20043568	NEGATIVE
RS	Morro Redondo	16	F	SG20043569	NEGATIVE
RS	Morro Redondo	17	M	SG20043570	NEGATIVE
RS	Morro Redondo	24	F	SG20043571	NEGATIVE
RS	Morro Redondo	16	F	SG20043572	NEGATIVE
RS	Morro Redondo	17	F	SG20043573	NEGATIVE
RS	Morro Redondo	24	M	SG20043574	NEGATIVE
RS	Morro Redondo	16	M	SG20043575	NEGATIVE
RS	Morro Redondo	24	M	SG20043576	NEGATIVE
RS	Morro Redondo	24	M	SG20043577	NEGATIVE
RS	Morro Redondo	23	M	SG20043578	NEGATIVE
RS	Morro Redondo	24	M	SG20043579	NEGATIVE
RS	Morro Redondo	24	M	SG20043580	NEGATIVE
RS	Morro Redondo	24	M	SG20043581	NEGATIVE
RS	Morro Redondo	24	M	SG20043582	NEGATIVE
RS	Morro Redondo	24	M	SG20043583	NEGATIVE
RS	Morro Redondo	17	M	SG20043584	NEGATIVE
RS	Bagé	10	M	SG20007021	NEGATIVE
RS	Bagé	10	M	SG20007022	NEGATIVE
RS	Bagé	10	M	SG20007023	NEGATIVE
RS	Bagé	10	M	SG20007024	NEGATIVE
RS	Bagé	10	M	SG20007025	NEGATIVE
RS	Bagé	10	M	SG20007026	NEGATIVE
RS	Bagé	18	M	SG20007027	NEGATIVE
RS	Bagé	10	M	SG20007028	NEGATIVE
RS	Bagé	10	M	SG20007029	NEGATIVE
RS	Bagé	10	M	SG20007030	NEGATIVE
RS	Bagé	10	M	SG20007031	NEGATIVE
RS	Bagé	10	M	SG20007032	NEGATIVE
RS	Bagé	10	M	SG20007033	NEGATIVE
RS	Bagé	10	M	SG20007034	NEGATIVE
RS	Bagé	10	M	SG20007035	NEGATIVE
RS	Bagé	10	M	SG20007036	NEGATIVE
RS	Bagé	10	M	SG20007037	NEGATIVE
RS	Bagé	10	M	SG20007038	NEGATIVE
RS	Bagé	10	F	SG20007039	NEGATIVE
RS	Bagé	10	F	SG20007040	NEGATIVE
RS	Bagé	10	F	SG20007041	NEGATIVE
RS	Bagé	10	M	SG20007042	NEGATIVE
RS	Bagé	10	F	SG20007043	NEGATIVE
RS	Bagé	10	M	SG20007044	NEGATIVE
RS	Bagé	10	F	SG20007045	NEGATIVE
RS	Bagé	10	F	SG20007046	NEGATIVE
RS	Bagé	10	F	SG20007047	NEGATIVE
RS	Bagé	10	F	SG20007048	NEGATIVE
RS	Bagé	10	F	SG20007049	NEGATIVE
RS	Bagé	10	F	SG20007050	NEGATIVE
RS	Bagé	10	M	SG20007051	NEGATIVE
RS	Bagé	10	F	SG20007052	NEGATIVE
RS	Bagé	10	F	SG20007053	NEGATIVE
RS	Bagé	10	M	SG20007054	NEGATIVE
RS	Bagé	10	F	SG20007055	NEGATIVE
RS	Bagé	10	F	SG20007056	NEGATIVE
RS	Bagé	10	F	SG20007057	NEGATIVE
RS	Bagé	10	M	SG20007058	NEGATIVE
RS	Bagé	10	M	SG20007059	NEGATIVE
RS	Bagé	10	M	SG20007060	NEGATIVE
RS	Bagé	10	M	SG20007061	NEGATIVE
RS	Bagé	10	M	SG20007062	NEGATIVE
RS	Bagé	10	F	SG20007063	NEGATIVE
RS	Bagé	10	F	SG20007064	NEGATIVE
RS	Bagé	10	M	SG20007065	NEGATIVE
RS	Bagé	10	F	SG20007066	NEGATIVE
RS	Bagé	10	F	SG20007067	NEGATIVE
RS	Bagé	10	F	SG20007068	NEGATIVE
RS	Bagé	10	F	SG20007069	NEGATIVE
RS	Bagé	10	F	SG20007070	NEGATIVE
RS	Bagé	10	F	SG20007071	NEGATIVE
RS	Bagé	20	F	SG20007072	NEGATIVE
RS	Bagé	20	F	SG20007073	NEGATIVE
RS	Bagé	18	M	SG20007074	NEGATIVE
RS	Bagé	18	F	SG20007075	NEGATIVE
RS	Bagé	18	F	SG20007076	NEGATIVE
RS	Bagé	18	F	SG20007077	NEGATIVE
RS	Bagé	18	F	SG20007078	NEGATIVE
RS	Barra do Quaraí	12	F	SG20007155	NEGATIVE
RS	Barra do Quaraí	12	F	SG20007156	NEGATIVE
RS	Barra do Quaraí	12	M	SG20007157	NEGATIVE
RS	Barra do Quaraí	12	F	SG20007158	NEGATIVE
RS	Barra do Quaraí	12	M	SG20007159	NEGATIVE
RS	Barra do Quaraí	12	M	SG20007160	NEGATIVE
RS	Barra do Quaraí	12	M	SG20007161	NEGATIVE
RS	Barra do Quaraí	12	M	SG20007162	NEGATIVE
RS	Barra do Quaraí	12	F	SG20007163	NEGATIVE
RS	Barra do Quaraí	12	F	SG20007164	NEGATIVE
RS	Barra do Quaraí	12	F	SG20007165	NEGATIVE
RS	Barra do Quaraí	12	F	SG20007166	NEGATIVE
RS	Barra do Quaraí	12	F	SG20007167	NEGATIVE
RS	Barra do Quaraí	12	F	SG20007168	NEGATIVE
RS	Barra do Quaraí	12	F	SG20007169	NEGATIVE
RS	Barra do Quaraí	12	F	SG20007170	NEGATIVE
RS	Barra do Quaraí	8	F	SG20007171	NEGATIVE
RS	Barra do Quaraí	12	F	SG20007172	NEGATIVE
RS	Barra do Quaraí	12	M	SG20007173	NEGATIVE
RS	Barra do Quaraí	12	M	SG20007174	NEGATIVE
RS	Barra do Quaraí	12	M	SG20007175	NEGATIVE
RS	Barra do Quaraí	12	M	SG20007176	NEGATIVE
RS	Barra do Quaraí	12	F	SG20007177	NEGATIVE
RS	Barra do Quaraí	12	M	SG20007178	NEGATIVE
RS	Barra do Quaraí	12	M	SG20007179	NEGATIVE
RS	Barra do Quaraí	12	M	SG20007180	NEGATIVE
RS	Barra do Quaraí	12	M	SG20007181	NEGATIVE
RS	Barra do Quaraí	12	M	SG20007182	NEGATIVE
RS	Barra do Quaraí	12	F	SG20007183	NEGATIVE
RS	Barra do Quaraí	12	F	SG20007184	NEGATIVE
RS	Barra do Quaraí	8	F	SG20007185	NEGATIVE
RS	Barra do Quaraí	8	F	SG20007186	NEGATIVE
RS	Barra do Quaraí	12	M	SG20007187	NEGATIVE
RS	Barra do Quaraí	8	M	SG20007188	NEGATIVE
RS	Barra do Quaraí	12	F	SG20007189	NEGATIVE
RS	Barra do Quaraí	12	M	SG20007190	NEGATIVE
RS	Barra do Quaraí	12	M	SG20007191	NEGATIVE
RS	Barra do Quaraí	8	F	SG20007192	NEGATIVE
RS	Barra do Quaraí	12	F	SG20007193	NEGATIVE
RS	Barra do Quaraí	8	F	SG20007194	NEGATIVE
RS	Barra do Quaraí	12	F	SG20007195	NEGATIVE
RS	Barra do Quaraí	12	F	SG20007196	NEGATIVE
RS	Barra do Quaraí	12	F	SG20007197	NEGATIVE
RS	Barra do Quaraí	18	F	SG20007198	NEGATIVE
RS	Barra do Quaraí	18	F	SG20007199	NEGATIVE
RS	Barra do Quaraí	18	M	SG20007200	NEGATIVE
RS	Barra do Quaraí	12	M	SG20007201	NEGATIVE
RS	Barra do Quaraí	12	F	SG20007202	NEGATIVE
RS	Barra do Quaraí	12	F	SG20007203	NEGATIVE
RS	Barra do Quaraí	12	M	SG20007204	NEGATIVE
RS	Barra do Quaraí	18	M	SG20007205	NEGATIVE
RS	Barra do Quaraí	12	F	SG20007206	NEGATIVE
RS	Barra do Quaraí	12	M	SG20007207	NEGATIVE
RS	Barra do Quaraí	12	F	SG20007208	NEGATIVE
RS	Barra do Quaraí	12	F	SG20007209	NEGATIVE
RS	Barra do Quaraí	12	F	SG20007210	NEGATIVE
RS	Barra do Quaraí	12	F	SG20007211	NEGATIVE
RS	Barra do Quaraí	12	M	SG20007212	NEGATIVE
RS	São Borja	8	M	SG20007289	NEGATIVE
RS	São Borja	8	M	SG20007290	NEGATIVE
RS	São Borja	8	M	SG20007291	NEGATIVE
RS	São Borja	8	F	SG20007292	NEGATIVE
RS	São Borja	8	F	SG20007293	NEGATIVE
RS	São Borja	9	F	SG20007294	NEGATIVE
RS	São Borja	8	F	SG20007295	NEGATIVE
RS	São Borja	8	F	SG20007296	NEGATIVE
RS	São Borja	9	F	SG20007297	NEGATIVE
RS	São Borja	8	M	SG20007298	NEGATIVE
RS	São Borja	10	M	SG20007299	NEGATIVE
RS	São Borja	9	F	SG20007300	NEGATIVE
RS	São Borja	8	F	SG20007301	NEGATIVE
RS	São Borja	9	M	SG20007302	NEGATIVE
RS	São Borja	8	F	SG20007303	NEGATIVE
RS	São Borja	10	F	SG20007304	NEGATIVE
RS	São Borja	9	M	SG20007305	NEGATIVE
RS	São Borja	8	M	SG20007306	NEGATIVE
RS	São Borja	9	F	SG20007307	NEGATIVE
RS	São Borja	8	M	SG20007308	NEGATIVE
RS	São Borja	9	F	SG20007309	NEGATIVE
RS	São Borja	8	M	SG20007310	NEGATIVE
RS	São Borja	9	F	SG20007311	NEGATIVE
RS	São Borja	8	F	SG20007312	NEGATIVE
RS	São Borja	8	M	SG20007313	NEGATIVE
RS	São Borja	10	F	SG20007314	NEGATIVE
RS	São Borja	9	F	SG20007315	NEGATIVE
RS	São Borja	9	M	SG20007316	NEGATIVE
RS	São Borja	9	M	SG20007317	NEGATIVE
RS	São Borja	9	F	SG20007318	NEGATIVE
RS	São Borja	9	M	SG20007319	NEGATIVE
RS	São Borja	9	M	SG20007320	NEGATIVE
RS	São Borja	8	M	SG20007321	NEGATIVE
RS	São Borja	9	M	SG20007322	NEGATIVE
RS	São Borja	9	F	SG20007323	NEGATIVE
RS	São Borja	9	F	SG20007324	NEGATIVE
RS	São Borja	10	M	SG20007325	NEGATIVE
RS	São Borja	10	M	SG20007326	NEGATIVE
RS	São Borja	9	M	SG20007327	NEGATIVE
RS	São Borja	9	M	SG20007328	NEGATIVE
RS	São Borja	9	M	SG20007329	NEGATIVE
RS	São Borja	9	M	SG20007330	NEGATIVE
RS	São Borja	8	M	SG20007331	NEGATIVE
RS	São Borja	9	M	SG20007332	NEGATIVE
RS	São Borja	10	M	SG20007333	NEGATIVE
RS	São Borja	9	M	SG20007334	NEGATIVE
RS	São Borja	9	M	SG20007335	NEGATIVE
RS	São Borja	9	M	SG20007336	NEGATIVE
RS	São Borja	10	M	SG20007337	NEGATIVE
RS	São Borja	9	M	SG20007338	NEGATIVE
RS	São Borja	8	M	SG20007339	NEGATIVE
RS	São Borja	8	M	SG20007340	NEGATIVE
RS	São Borja	8	F	SG20007341	NEGATIVE
RS	São Borja	8	M	SG20007342	NEGATIVE
RS	São Borja	9	M	SG20007343	NEGATIVE
RS	São Borja	10	M	SG20007344	NEGATIVE
RS	São Borja	9	F	SG20007345	NEGATIVE
RS	São Borja	9	M	SG20007346	NEGATIVE
RS	Jaguarão	20	F	SG20007423	NEGATIVE
RS	Jaguarão	20	M	SG20007424	NEGATIVE
RS	Jaguarão	19	M	SG20007425	NEGATIVE
RS	Jaguarão	21	F	SG20007426	NEGATIVE
RS	Jaguarão	18	F	SG20007427	NEGATIVE
RS	Jaguarão	20	F	SG20007428	NEGATIVE
RS	Jaguarão	18	F	SG20007429	NEGATIVE
RS	Jaguarão	20	F	SG20007430	NEGATIVE
RS	Jaguarão	19	F	SG20007431	NEGATIVE
RS	Jaguarão	20	M	SG20007432	NEGATIVE
RS	Jaguarão	20	M	SG20007433	NEGATIVE
RS	Jaguarão	20	M	SG20007434	NEGATIVE
RS	Jaguarão	20	F	SG20007435	NEGATIVE
RS	Jaguarão	22	F	SG20007436	NEGATIVE
RS	Jaguarão	23	M	SG20007437	NEGATIVE
RS	Jaguarão	21	F	SG20007438	NEGATIVE
RS	Jaguarão	22	F	SG20007439	NEGATIVE
RS	Jaguarão	20	F	SG20007440	NEGATIVE
RS	Jaguarão	21	F	SG20007441	NEGATIVE
RS	Jaguarão	20	F	SG20007442	NEGATIVE
RS	Jaguarão	22	M	SG20007443	NEGATIVE
RS	Jaguarão	20	M	SG20007444	NEGATIVE
RS	Jaguarão	19	F	SG20007445	NEGATIVE
RS	Jaguarão	18	F	SG20007446	NEGATIVE
RS	Jaguarão	18	F	SG20007447	NEGATIVE
RS	Jaguarão	20	F	SG20007448	NEGATIVE
RS	Jaguarão	21	F	SG20007449	NEGATIVE
RS	Jaguarão	18	F	SG20007450	NEGATIVE
RS	Jaguarão	20	M	SG20007451	NEGATIVE
RS	Jaguarão	18	F	SG20007452	NEGATIVE
RS	Jaguarão	22	F	SG20007453	NEGATIVE
RS	Jaguarão	21	F	SG20007454	NEGATIVE
RS	Jaguarão	20	F	SG20007455	NEGATIVE
RS	Jaguarão	21	M	SG20007456	NEGATIVE
RS	Jaguarão	19	F	SG20007457	NEGATIVE
RS	Jaguarão	20	M	SG20007458	NEGATIVE
RS	Jaguarão	24	F	SG20007459	NEGATIVE
RS	Jaguarão	20	M	SG20007460	NEGATIVE
RS	Jaguarão	18	F	SG20007461	NEGATIVE
RS	Jaguarão	20	F	SG20007462	NEGATIVE
RS	Jaguarão	22	F	SG20007463	NEGATIVE
RS	Jaguarão	22	M	SG20007464	NEGATIVE
RS	Jaguarão	20	M	SG20007465	NEGATIVE
RS	Jaguarão	18	M	SG20007466	NEGATIVE
RS	Jaguarão	23	F	SG20007467	NEGATIVE
RS	Jaguarão	20	F	SG20007468	NEGATIVE
RS	Jaguarão	20	M	SG20007469	NEGATIVE
RS	Jaguarão	20	M	SG20007470	NEGATIVE
RS	Jaguarão	21	F	SG20007471	NEGATIVE
RS	Jaguarão	20	F	SG20007472	NEGATIVE
RS	Jaguarão	22	M	SG20007473	NEGATIVE
RS	Jaguarão	20	F	SG20007474	NEGATIVE
RS	Jaguarão	19	F	SG20007475	NEGATIVE
RS	Jaguarão	20	M	SG20007476	NEGATIVE
RS	Jaguarão	19	M	SG20007477	NEGATIVE
RS	Jaguarão	18	M	SG20007478	NEGATIVE
RS	Jaguarão	18	M	SG20007479	NEGATIVE
RS	Jaguarão	22	M	SG20007480	NEGATIVE
RS	Jaguarão	21	F	SG20043585	NEGATIVE
RS	Jaguarão	21	M	SG20043586	NEGATIVE
RS	Jaguarão	20	F	SG20043587	NEGATIVE
RS	Jaguarão	22	F	SG20043588	NEGATIVE
RS	Jaguarão	19	F	SG20043589	NEGATIVE
RS	Jaguarão	21	M	SG20043590	NEGATIVE
RS	Jaguarão	19	M	SG20043591	NEGATIVE
RS	Jaguarão	21	M	SG20043592	NEGATIVE
RS	Jaguarão	20	M	SG20043593	NEGATIVE
RS	Jaguarão	21	F	SG20043594	NEGATIVE
RS	Jaguarão	21	F	SG20043595	NEGATIVE
RS	Jaguarão	21	M	SG20043596	NEGATIVE
RS	Jaguarão	21	F	SG20043597	NEGATIVE
RS	Jaguarão	23	F	SG20043598	NEGATIVE
RS	Jaguarão	24	F	SG20043599	NEGATIVE
RS	Jaguarão	22	F	SG20043600	NEGATIVE
RS	Jaguarão	23	F	SG20043601	NEGATIVE
RS	Jaguarão	21	M	SG20043602	NEGATIVE
RS	Jaguarão	22	M	SG20043603	NEGATIVE
RS	Jaguarão	21	F	SG20043604	NEGATIVE
RS	Jaguarão	23	M	SG20043605	NEGATIVE
RS	Jaguarão	21	F	SG20043606	NEGATIVE
RS	Jaguarão	20	F	SG20043607	NEGATIVE
RS	Jaguarão	19	M	SG20043608	NEGATIVE
RS	Jaguarão	19	M	SG20043609	NEGATIVE
RS	Jaguarão	21	F	SG20043610	NEGATIVE
RS	Jaguarão	22	M	SG20043611	NEGATIVE
RS	Jaguarão	19	F	SG20043612	NEGATIVE
RS	Jaguarão	21	F	SG20043613	NEGATIVE
RS	Jaguarão	19	M	SG20043614	NEGATIVE
RS	Jaguarão	23	F	SG20043615	NEGATIVE
RS	Jaguarão	22	M	SG20043616	NEGATIVE
RS	Jaguarão	22	F	SG20043617	NEGATIVE
RS	Jaguarão	24	M	SG20043618	NEGATIVE
RS	Jaguarão	20	M	SG20043619	NEGATIVE
RS	Jaguarão	21	F	SG20043620	NEGATIVE
RS	Jaguarão	24	M	SG20043621	NEGATIVE
RS	Jaguarão	21	F	SG20043622	NEGATIVE
RS	Jaguarão	19	M	SG20043623	NEGATIVE
RS	Jaguarão	21	F	SG20043624	NEGATIVE
RS	Jaguarão	23	M	SG20043625	NEGATIVE
RS	Jaguarão	23	F	SG20043626	NEGATIVE
RS	Jaguarão	21	F	SG20043627	NEGATIVE
RS	Jaguarão	19	F	SG20043628	NEGATIVE
RS	Jaguarão	24	F	SG20043629	NEGATIVE
RS	Jaguarão	21	F	SG20043630	NEGATIVE
RS	Jaguarão	21	M	SG20043631	NEGATIVE
RS	Jaguarão	21	F	SG20043632	NEGATIVE
RS	Jaguarão	22	F	SG20043633	NEGATIVE
RS	Jaguarão	21	F	SG20043634	NEGATIVE
RS	Jaguarão	23	F	SG20043635	NEGATIVE
RS	Jaguarão	21	F	SG20043636	NEGATIVE
RS	Jaguarão	20	M	SG20043637	NEGATIVE
RS	Jaguarão	21	F	SG20043638	NEGATIVE
RS	Jaguarão	20	F	SG20043639	NEGATIVE
RS	Jaguarão	19	F	SG20043640	NEGATIVE
RS	Jaguarão	19	F	SG20043641	NEGATIVE
RS	Jaguarão	23	F	SG20043642	NEGATIVE
RS	São Luiz Gonzaga	22	F	SG20007557	NEGATIVE
RS	São Luiz Gonzaga	22	F	SG20007558	NEGATIVE
RS	São Luiz Gonzaga	22	F	SG20007559	NEGATIVE
RS	São Luiz Gonzaga	12	F	SG20007560	NEGATIVE
RS	São Luiz Gonzaga	18	F	SG20007561	NEGATIVE
RS	São Luiz Gonzaga	18	F	SG20007562	NEGATIVE
RS	São Luiz Gonzaga	18	F	SG20007563	NEGATIVE
RS	São Luiz Gonzaga	20	F	SG20007564	NEGATIVE
RS	São Luiz Gonzaga	18	F	SG20007565	NEGATIVE
RS	São Luiz Gonzaga	22	F	SG20007566	NEGATIVE
RS	São Luiz Gonzaga	22	F	SG20007567	NEGATIVE
RS	São Luiz Gonzaga	18	F	SG20007568	NEGATIVE
RS	São Luiz Gonzaga	18	F	SG20007569	NEGATIVE
RS	São Luiz Gonzaga	18	F	SG20007570	NEGATIVE
RS	São Luiz Gonzaga	22	F	SG20007571	NEGATIVE
RS	São Luiz Gonzaga	18	M	SG20007572	NEGATIVE
RS	São Luiz Gonzaga	18	F	SG20007573	NEGATIVE
RS	São Luiz Gonzaga	18	M	SG20007574	NEGATIVE
RS	São Luiz Gonzaga	20	F	SG20007575	NEGATIVE
RS	São Luiz Gonzaga	18	F	SG20007576	NEGATIVE
RS	São Luiz Gonzaga	20	F	SG20007577	NEGATIVE
RS	São Luiz Gonzaga	20	M	SG20007578	NEGATIVE
RS	São Luiz Gonzaga	20	F	SG20007579	NEGATIVE
RS	São Luiz Gonzaga	6	F	SG20007580	NEGATIVE
RS	São Luiz Gonzaga	18	M	SG20007581	NEGATIVE
RS	São Luiz Gonzaga	6	M	SG20007582	NEGATIVE
RS	São Luiz Gonzaga	6	M	SG20007583	NEGATIVE
RS	São Luiz Gonzaga	6	M	SG20007584	NEGATIVE
RS	São Luiz Gonzaga	6	M	SG20007585	NEGATIVE
RS	São Luiz Gonzaga	6	F	SG20007586	NEGATIVE
RS	São Luiz Gonzaga	6	F	SG20007587	NEGATIVE
RS	São Luiz Gonzaga	6	F	SG20007588	NEGATIVE
RS	São Luiz Gonzaga	15	M	SG20007589	NEGATIVE
RS	São Luiz Gonzaga	8	F	SG20007590	NEGATIVE
RS	São Luiz Gonzaga	6	F	SG20007591	NEGATIVE
RS	São Luiz Gonzaga	6	M	SG20007592	NEGATIVE
RS	São Luiz Gonzaga	6	M	SG20007593	NEGATIVE
RS	São Luiz Gonzaga	6	F	SG20007594	NEGATIVE
RS	São Luiz Gonzaga	6	M	SG20007595	NEGATIVE
RS	São Luiz Gonzaga	12	M	SG20007596	NEGATIVE
RS	São Luiz Gonzaga	12	F	SG20007597	NEGATIVE
RS	São Luiz Gonzaga	18	F	SG20007598	NEGATIVE
RS	São Luiz Gonzaga	18	F	SG20007599	NEGATIVE
RS	São Luiz Gonzaga	8	M	SG20007600	NEGATIVE
RS	São Luiz Gonzaga	12	F	SG20007601	NEGATIVE
RS	São Luiz Gonzaga	12	F	SG20007602	NEGATIVE
RS	São Luiz Gonzaga	12	M	SG20007603	NEGATIVE
RS	São Luiz Gonzaga	12	M	SG20007604	NEGATIVE
RS	São Luiz Gonzaga	12	M	SG20007605	NEGATIVE
RS	São Luiz Gonzaga	12	F	SG20007606	NEGATIVE
RS	São Luiz Gonzaga	12	M	SG20007607	NEGATIVE
RS	São Luiz Gonzaga	12	F	SG20007608	NEGATIVE
RS	São Luiz Gonzaga	12	M	SG20007609	NEGATIVE
RS	São Luiz Gonzaga	12	M	SG20007610	NEGATIVE
RS	São Luiz Gonzaga	12	F	SG20007611	NEGATIVE
RS	São Luiz Gonzaga	12	F	SG20007612	NEGATIVE
RS	São Luiz Gonzaga	12	F	SG20007613	NEGATIVE
RS	São Luiz Gonzaga	12	F	SG20007614	NEGATIVE
RS	Santo Antônio da Patrulha	20	F	SG20008401	NEGATIVE
RS	Santo Antônio da Patrulha	21	F	SG20008402	NEGATIVE
RS	Santo Antônio da Patrulha	8	M	SG20008403	NEGATIVE
RS	Santo Antônio da Patrulha	8	M	SG20008404	NEGATIVE
RS	Santo Antônio da Patrulha	8	M	SG20008405	NEGATIVE
RS	Santo Antônio da Patrulha	21	F	SG20008406	NEGATIVE
RS	Santo Antônio da Patrulha	21	F	SG20008407	NEGATIVE
RS	Santo Antônio da Patrulha	18	M	SG20008408	NEGATIVE
RS	Santo Antônio da Patrulha	23	F	SG20008409	NEGATIVE
RS	Santo Antônio da Patrulha	18	F	SG20008410	NEGATIVE
RS	Santo Antônio da Patrulha	20	F	SG20008411	NEGATIVE
RS	Santo Antônio da Patrulha	8	F	SG20008412	NEGATIVE
RS	Santo Antônio da Patrulha	23	F	SG20008413	NEGATIVE
RS	Santo Antônio da Patrulha	17	M	SG20008414	NEGATIVE
RS	Santo Antônio da Patrulha	10	M	SG20008415	NEGATIVE
RS	Santo Antônio da Patrulha	10	F	SG20008416	NEGATIVE
RS	Santo Antônio da Patrulha	6	F	SG20008417	NEGATIVE
RS	Santo Antônio da Patrulha	12	F	SG20008418	NEGATIVE
RS	Santo Antônio da Patrulha	7	F	SG20008419	NEGATIVE
RS	Santo Antônio da Patrulha	12	F	SG20008420	NEGATIVE
RS	Santo Antônio da Patrulha	12	F	SG20008421	NEGATIVE
RS	Santo Antônio da Patrulha	7	M	SG20008422	NEGATIVE
RS	Santo Antônio da Patrulha	7	F	SG20008423	NEGATIVE
RS	Santo Antônio da Patrulha	11	F	SG20008424	NEGATIVE
RS	Santo Antônio da Patrulha	21	F	SG20008399	NEGATIVE
RS	Santo Antônio da Patrulha	11	F	SG20008426	NEGATIVE
RS	Santo Antônio da Patrulha	13	M	SG20008427	NEGATIVE
RS	Santo Antônio da Patrulha	12	F	SG20008367	NEGATIVE
RS	Santo Antônio da Patrulha	6	M	SG20008366	NEGATIVE
RS	Santo Antônio da Patrulha	13	F	SG20008380	NEGATIVE
RS	Santo Antônio da Patrulha	20	M	SG20008381	NEGATIVE
RS	Santo Antônio da Patrulha	7	F	SG20008382	NEGATIVE
RS	Santo Antônio da Patrulha	11	F	SG20008383	NEGATIVE
RS	Santo Antônio da Patrulha	18	F	SG20008384	NEGATIVE
RS	Santo Antônio da Patrulha	19	M	SG20008385	NEGATIVE
RS	Santo Antônio da Patrulha	15	M	SG20008386	NEGATIVE
RS	Santo Antônio da Patrulha	15	M	SG20008387	NEGATIVE
RS	Santo Antônio da Patrulha	15	F	SG20008388	NEGATIVE
RS	Santo Antônio da Patrulha	15	F	SG20008389	NEGATIVE
RS	Santo Antônio da Patrulha	15	M	SG20008370	NEGATIVE
RS	Santo Antônio da Patrulha	15	M	SG20008371	NEGATIVE
RS	Santo Antônio da Patrulha	20	F	SG20008372	NEGATIVE
RS	Santo Antônio da Patrulha	15	F	SG20008373	NEGATIVE
RS	Santo Antônio da Patrulha	23	M	SG20008374	NEGATIVE
RS	Santo Antônio da Patrulha	22	F	SG20008375	NEGATIVE
RS	Santo Antônio da Patrulha	23	F	SG20008376	NEGATIVE
RS	Santo Antônio da Patrulha	23	M	SG20008377	NEGATIVE
RS	Santo Antônio da Patrulha	18	F	SG20008368	NEGATIVE
RS	Santo Antônio da Patrulha	14	M	SG20008369	NEGATIVE
RS	Santo Antônio da Patrulha	15	M	SG20008390	NEGATIVE
RS	Santo Antônio da Patrulha	15	M	SG20008391	NEGATIVE
RS	Santo Antônio da Patrulha	15	F	SG20008392	NEGATIVE
RS	Santo Antônio da Patrulha	15	M	SG20008393	NEGATIVE
RS	Santo Antônio da Patrulha	15	F	SG20008394	NEGATIVE
RS	Santo Antônio da Patrulha	16	M	SG20008395	NEGATIVE
RS	Santo Antônio da Patrulha	22	M	SG20008396	NEGATIVE
RS	Santo Antônio da Patrulha	15	F	SG20008397	NEGATIVE
RS	Santo Antônio da Patrulha	20	F	SG20008398	NEGATIVE
RS	Santa Vitória do Palmar	14	F	SG20008562	NEGATIVE
RS	Santa Vitória do Palmar	14	F	SG20008563	NEGATIVE
RS	Santa Vitória do Palmar	12	F	SG20008564	NEGATIVE
RS	Santa Vitória do Palmar	16	F	SG20008565	NEGATIVE
RS	Santa Vitória do Palmar	14	M	SG20008566	NEGATIVE
RS	Santa Vitória do Palmar	14	M	SG20008567	NEGATIVE
RS	Santa Vitória do Palmar	14	M	SG20008568	NEGATIVE
RS	Santa Vitória do Palmar	14	F	SG20008569	NEGATIVE
RS	Santa Vitória do Palmar	14	F	SG20008570	NEGATIVE
RS	Santa Vitória do Palmar	14	M	SG20008571	NEGATIVE
RS	Santa Vitória do Palmar	14	F	SG20008572	NEGATIVE
RS	Santa Vitória do Palmar	14	F	SG20008573	NEGATIVE
RS	Santa Vitória do Palmar	14	F	SG20008574	NEGATIVE
RS	Santa Vitória do Palmar	14	F	SG20008575	NEGATIVE
RS	Santa Vitória do Palmar	14	F	SG20008576	NEGATIVE
RS	Santa Vitória do Palmar	14	M	SG20008577	NEGATIVE
RS	Santa Vitória do Palmar	14	M	SG20008578	NEGATIVE
RS	Santa Vitória do Palmar	14	F	SG20008579	NEGATIVE
RS	Santa Vitória do Palmar	14	F	SG20008580	NEGATIVE
RS	Santa Vitória do Palmar	14	F	SG20008591	NEGATIVE
RS	Santa Vitória do Palmar	14	F	SG20008592	NEGATIVE
RS	Santa Vitória do Palmar	14	F	SG20008593	NEGATIVE
RS	Santa Vitória do Palmar	14	F	SG20008594	NEGATIVE
RS	Santa Vitória do Palmar	12	M	SG20008595	NEGATIVE
RS	Santa Vitória do Palmar	12	F	SG20008596	NEGATIVE
RS	Santa Vitória do Palmar	12	F	SG20008597	NEGATIVE
RS	Santa Vitória do Palmar	12	F	SG20008598	NEGATIVE
RS	Santa Vitória do Palmar	12	F	SG20008599	NEGATIVE
RS	Santa Vitória do Palmar	13	M	SG20008600	NEGATIVE
RS	Santa Vitória do Palmar	13	F	SG20008601	NEGATIVE
RS	Santa Vitória do Palmar	13	M	SG20008602	NEGATIVE
RS	Santa Vitória do Palmar	13	F	SG20008603	NEGATIVE
RS	Santa Vitória do Palmar	13	M	SG20008604	NEGATIVE
RS	Santa Vitória do Palmar	13	F	SG20008605	NEGATIVE
RS	Santa Vitória do Palmar	13	F	SG20008606	NEGATIVE
RS	Santa Vitória do Palmar	13	F	SG20008607	NEGATIVE
RS	Santa Vitória do Palmar	13	M	SG20008608	NEGATIVE
RS	Santa Vitória do Palmar	14	M	SG20008609	NEGATIVE
RS	Santa Vitória do Palmar	13	M	SG20008610	NEGATIVE
RS	Santa Vitória do Palmar	13	F	SG20008611	NEGATIVE
RS	Santa Vitória do Palmar	14	F	SG20008612	NEGATIVE
RS	Santa Vitória do Palmar	13	M	SG20008613	NEGATIVE
RS	Santa Vitória do Palmar	13	M	SG20008614	NEGATIVE
RS	Santa Vitória do Palmar	14	F	SG20008615	NEGATIVE
RS	Santa Vitória do Palmar	14	F	SG20008616	NEGATIVE
RS	Santa Vitória do Palmar	14	F	SG20008617	NEGATIVE
RS	Santa Vitória do Palmar	19	M	SG20008618	NEGATIVE
RS	Santa Vitória do Palmar	14	M	SG20008619	NEGATIVE
RS	Santa Vitória do Palmar	14	M	SG20008620	NEGATIVE
RS	Santa Vitória do Palmar	14	M	SG20008621	NEGATIVE
RS	Santa Vitória do Palmar	13	F	SG20008622	NEGATIVE
RS	Victor Graeff	11	F	SG20008992	NEGATIVE
RS	Victor Graeff	12	F	SG20008993	NEGATIVE
RS	Victor Graeff	11	M	SG20008994	NEGATIVE
RS	Victor Graeff	11	F	SG20008995	NEGATIVE
RS	Victor Graeff	11	M	SG20008996	NEGATIVE
RS	Victor Graeff	12	F	SG20008997	NEGATIVE
RS	Victor Graeff	12	M	SG20008998	NEGATIVE
RS	Victor Graeff	12	F	SG20008999	NEGATIVE
RS	Victor Graeff	12	F	SG20009000	NEGATIVE
RS	Victor Graeff	18	F	SG20009001	NEGATIVE
RS	Victor Graeff	17	F	SG20009002	NEGATIVE
RS	Victor Graeff	18	F	SG20009003	NEGATIVE
RS	Victor Graeff	23	F	SG20009004	NEGATIVE
RS	Victor Graeff	21	F	SG20009005	NEGATIVE
RS	Victor Graeff	19	M	SG20009006	NEGATIVE
RS	Victor Graeff	20	F	SG20009007	NEGATIVE
RS	Victor Graeff	11	M	SG20009008	NEGATIVE
RS	Victor Graeff	13	M	SG20009009	NEGATIVE
RS	Victor Graeff	10	M	SG20009010	NEGATIVE
RS	Victor Graeff	10	F	SG20009011	NEGATIVE
RS	Victor Graeff	10	F	SG20009012	NEGATIVE
RS	Victor Graeff	14	M	SG20009013	NEGATIVE
RS	Victor Graeff	17	M	SG20009014	NEGATIVE
RS	Victor Graeff	20	M	SG20009015	NEGATIVE
RS	Victor Graeff	17	M	SG20009016	NEGATIVE
RS	Victor Graeff	23	M	SG20009017	NEGATIVE
RS	Victor Graeff	18	F	SG20009018	NEGATIVE
RS	Victor Graeff	13	F	SG20009019	NEGATIVE
RS	Victor Graeff	14	M	SG20009020	NEGATIVE
RS	Victor Graeff	11	M	SG20009021	NEGATIVE
RS	Victor Graeff	11	F	SG20008964	NEGATIVE
RS	Victor Graeff	10	F	SG20008965	NEGATIVE
RS	Victor Graeff	10	M	SG20008966	NEGATIVE
RS	Victor Graeff	10	F	SG20008967	NEGATIVE
RS	Victor Graeff	11	M	SG20008968	NEGATIVE
RS	Victor Graeff	11	M	SG20008969	NEGATIVE
RS	Victor Graeff	9	F	SG20008970	NEGATIVE
RS	Victor Graeff	9	M	SG20008971	NEGATIVE
RS	Victor Graeff	10	F	SG20008972	NEGATIVE
RS	Victor Graeff	9	M	SG20008973	NEGATIVE
RS	Victor Graeff	9	F	SG20008974	NEGATIVE
RS	Victor Graeff	9	F	SG20008975	NEGATIVE
RS	Victor Graeff	10	M	SG20008976	NEGATIVE
RS	Victor Graeff	9	M	SG20008977	NEGATIVE
RS	Victor Graeff	6	F	SG20008978	NEGATIVE
RS	Victor Graeff	6	F	SG20008979	NEGATIVE
RS	Victor Graeff	6	M	SG20008980	NEGATIVE
RS	Victor Graeff	7	M	SG20008981	NEGATIVE
RS	Victor Graeff	7	M	SG20008982	NEGATIVE
RS	Victor Graeff	9	F	SG20008983	NEGATIVE
RS	Victor Graeff	6	M	SG20008984	NEGATIVE
RS	Victor Graeff	7	F	SG20008985	NEGATIVE
RS	Victor Graeff	6	F	SG20008986	NEGATIVE
RS	Victor Graeff	22	F	SG20008987	NEGATIVE
RS	Victor Graeff	23	F	SG20008988	NEGATIVE
RS	Victor Graeff	22	M	SG20008989	NEGATIVE
RS	Victor Graeff	22	M	SG20008990	NEGATIVE
RS	Victor Graeff	22	M	SG20008991	NEGATIVE
RS	Santana do Livramento	15	F	SG20009969	NEGATIVE
RS	Santana do Livramento	15	F	SG20009970	NEGATIVE
RS	Santana do Livramento	15	M	SG20009971	NEGATIVE
RS	Santana do Livramento	15	M	SG20009972	NEGATIVE
RS	Santana do Livramento	15	M	SG20009973	NEGATIVE
RS	Santana do Livramento	15	F	SG20009974	NEGATIVE
RS	Santana do Livramento	15	F	SG20009975	NEGATIVE
RS	Santana do Livramento	6	M	SG20009976	NEGATIVE
RS	Santana do Livramento	7	M	SG20009977	NEGATIVE
RS	Santana do Livramento	7	M	SG20009978	NEGATIVE
RS	Santana do Livramento	7	M	SG20009979	NEGATIVE
RS	Santana do Livramento	8	M	SG20009980	NEGATIVE
RS	Santana do Livramento	8	M	SG20009981	NEGATIVE
RS	Santana do Livramento	15	M	SG20009982	NEGATIVE
RS	Santana do Livramento	8	M	SG20009983	NEGATIVE
RS	Santana do Livramento	7	F	SG20009984	NEGATIVE
RS	Santana do Livramento	8	F	SG20009985	NEGATIVE
RS	Santana do Livramento	6	M	SG20009986	NEGATIVE
RS	Santana do Livramento	7	M	SG20009987	NEGATIVE
RS	Santana do Livramento	6	M	SG20009988	NEGATIVE
RS	Santana do Livramento	6	M	SG20009989	NEGATIVE
RS	Santana do Livramento	15	M	SG20009990	NEGATIVE
RS	Santana do Livramento	15	M	SG20009991	NEGATIVE
RS	Santana do Livramento	8	M	SG20009992	NEGATIVE
RS	Santana do Livramento	15	M	SG20009993	NEGATIVE
RS	Santana do Livramento	7	M	SG20009994	NEGATIVE
RS	Santana do Livramento	7	M	SG20009995	NEGATIVE
RS	Santana do Livramento	15	M	SG20009996	NEGATIVE
RS	Santana do Livramento	8	M	SG20009997	NEGATIVE
RS	Santana do Livramento	8	M	SG20009998	NEGATIVE
RS	Santana do Livramento	15	M	SG20009999	NEGATIVE
RS	Santana do Livramento	8	M	SG20010000	NEGATIVE
RS	Santana do Livramento	15	M	SG20010001	NEGATIVE
RS	Santana do Livramento	15	M	SG20010002	NEGATIVE
RS	Santana do Livramento	15	M	SG20010003	NEGATIVE
RS	Santana do Livramento	8	M	SG20010004	NEGATIVE
RS	Santana do Livramento	7	M	SG20010005	NEGATIVE
RS	Santana do Livramento	6	M	SG20010006	NEGATIVE
RS	Santana do Livramento	6	M	SG20010007	NEGATIVE
RS	Santana do Livramento	6	M	SG20010008	NEGATIVE
RS	Santana do Livramento	6	M	SG20010009	NEGATIVE
RS	Santana do Livramento	12	M	SG20010010	NEGATIVE
RS	Santana do Livramento	12	M	SG20010011	NEGATIVE
RS	Santana do Livramento	12	M	SG20010012	NEGATIVE
RS	Santana do Livramento	12	M	SG20010013	NEGATIVE
RS	Santana do Livramento	12	M	SG20010014	NEGATIVE
RS	Santana do Livramento	12	M	SG20010015	NEGATIVE
RS	Santana do Livramento	12	M	SG20010016	NEGATIVE
RS	Santana do Livramento	12	M	SG20010017	NEGATIVE
RS	Santana do Livramento	12	F	SG20010018	NEGATIVE
RS	Santana do Livramento	12	F	SG20010019	NEGATIVE
RS	Santana do Livramento	12	M	SG20010020	NEGATIVE
RS	Santana do Livramento	12	M	SG20010021	NEGATIVE
RS	Santana do Livramento	12	F	SG20010022	NEGATIVE
RS	Santana do Livramento	12	F	SG20010023	NEGATIVE
RS	Santana do Livramento	12	F	SG20010024	NEGATIVE
RS	Santana do Livramento	11	F	SG20010025	NEGATIVE
RS	Santana do Livramento	12	M	SG20010026	NEGATIVE
RS	São José do Norte	20	F	SG20012381	NEGATIVE
RS	São José do Norte	9	F	SG20012382	NEGATIVE
RS	São José do Norte	7	F	SG20012383	NEGATIVE
RS	São José do Norte	20	F	SG20012384	NEGATIVE
RS	São José do Norte	20	F	SG20012385	NEGATIVE
RS	São José do Norte	22	F	SG20012386	NEGATIVE
RS	São José do Norte	18	F	SG20012387	NEGATIVE
RS	São José do Norte	8	M	SG20012388	NEGATIVE
RS	São José do Norte	20	M	SG20012389	NEGATIVE
RS	São José do Norte	24	M	SG20012390	NEGATIVE
RS	São José do Norte	24	F	SG20012391	NEGATIVE
RS	São José do Norte	20	F	SG20012392	NEGATIVE
RS	São José do Norte	24	M	SG20012393	NEGATIVE
RS	São José do Norte	19	M	SG20012394	NEGATIVE
RS	São José do Norte	8	M	SG20012395	NEGATIVE
RS	São José do Norte	24	F	SG20012396	NEGATIVE
RS	São José do Norte	9	M	SG20012397	NEGATIVE
RS	São José do Norte	20	F	SG20012398	NEGATIVE
RS	São José do Norte	12	F	SG20012399	NEGATIVE
RS	São José do Norte	12	M	SG20012400	NEGATIVE
RS	São José do Norte	7	M	SG20012401	NEGATIVE
RS	São José do Norte	19	F	SG20012402	NEGATIVE
RS	São José do Norte	24	F	SG20012403	NEGATIVE
RS	São José do Norte	8	M	SG20012404	NEGATIVE
RS	São José do Norte	12	F	SG20012405	NEGATIVE
RS	São José do Norte	7	M	SG20012406	NEGATIVE
RS	São José do Norte	24	M	SG20012407	NEGATIVE
RS	São José do Norte	7	M	SG20012408	NEGATIVE
RS	São José do Norte	24	F	SG20012409	NEGATIVE
RS	São José do Norte	7	M	SG20012410	NEGATIVE
RS	São José do Norte	24	M	SG20012411	NEGATIVE
RS	São José do Norte	19	F	SG20012412	NEGATIVE
RS	São José do Norte	24	F	SG20012413	NEGATIVE
RS	São José do Norte	7	M	SG20012414	NEGATIVE
RS	São José do Norte	15	M	SG20012415	NEGATIVE
RS	São José do Norte	8	F	SG20012416	NEGATIVE
RS	São José do Norte	15	F	SG20012417	NEGATIVE
RS	São José do Norte	18	F	SG20012418	NEGATIVE
RS	São José do Norte	24	M	SG20012419	NEGATIVE
RS	São José do Norte	18	F	SG20012420	NEGATIVE
RS	São José do Norte	18	M	SG20012421	NEGATIVE
RS	São José do Norte	15	M	SG20012422	NEGATIVE
RS	São José do Norte	8	F	SG20012423	NEGATIVE
RS	São José do Norte	20	M	SG20012424	NEGATIVE
RS	São José do Norte	7	F	SG20012425	NEGATIVE
RS	São José do Norte	15	F	SG20012426	NEGATIVE
RS	São José do Norte	6	F	SG20012427	NEGATIVE
RS	São José do Norte	7	F	SG20012428	NEGATIVE
RS	São José do Norte	18	M	SG20012429	NEGATIVE
RS	São José do Norte	15	M	SG20012430	NEGATIVE
RS	São José do Norte	17	M	SG20012431	NEGATIVE
RS	São José do Norte	18	F	SG20012432	NEGATIVE
RS	São José do Norte	17	F	SG20012433	NEGATIVE
RS	São José do Norte	18	F	SG20012434	NEGATIVE
RS	São José do Norte	18	M	SG20012435	NEGATIVE
RS	São José do Norte	15	F	SG20012436	NEGATIVE
RS	São José do Norte	6	M	SG20012437	NEGATIVE
RS	São José do Norte	7	F	SG20012438	NEGATIVE
RS	Piratini	9	M	SG20012582	NEGATIVE
RS	Piratini	9	M	SG20012583	NEGATIVE
RS	Piratini	9	M	SG20012584	NEGATIVE
RS	Piratini	10	M	SG20012585	NEGATIVE
RS	Piratini	6	M	SG20012586	NEGATIVE
RS	Piratini	8	M	SG20012587	NEGATIVE
RS	Piratini	9	M	SG20012588	NEGATIVE
RS	Piratini	8	M	SG20012589	NEGATIVE
RS	Piratini	6	M	SG20012590	NEGATIVE
RS	Piratini	7	M	SG20012591	NEGATIVE
RS	Piratini	10	M	SG20012592	NEGATIVE
RS	Piratini	8	M	SG20012593	NEGATIVE
RS	Piratini	6	M	SG20012594	NEGATIVE
RS	Piratini	7	M	SG20012595	NEGATIVE
RS	Piratini	6	M	SG20012596	NEGATIVE
RS	Piratini	8	M	SG20012597	NEGATIVE
RS	Piratini	6	M	SG20012598	NEGATIVE
RS	Piratini	8	M	SG20012599	NEGATIVE
RS	Piratini	7	M	SG20012600	NEGATIVE
RS	Piratini	6	F	SG20012601	NEGATIVE
RS	Piratini	6	M	SG20012602	NEGATIVE
RS	Piratini	7	F	SG20012603	NEGATIVE
RS	Piratini	6	F	SG20012604	NEGATIVE
RS	Piratini	9	F	SG20012605	NEGATIVE
RS	Piratini	8	F	SG20012606	NEGATIVE
RS	Piratini	7	F	SG20012607	NEGATIVE
RS	Piratini	9	M	SG20012608	NEGATIVE
RS	Piratini	7	F	SG20012609	NEGATIVE
RS	Piratini	8	M	SG20012610	NEGATIVE
RS	Piratini	6	F	SG20012611	NEGATIVE
RS	Piratini	6	F	SG20012612	NEGATIVE
RS	Piratini	8	F	SG20012613	NEGATIVE
RS	Piratini	6	F	SG20012614	NEGATIVE
RS	Piratini	6	F	SG20012615	NEGATIVE
RS	Piratini	6	F	SG20012616	NEGATIVE
RS	Piratini	8	F	SG20012617	NEGATIVE
RS	Piratini	8	F	SG20012618	NEGATIVE
RS	Piratini	8	F	SG20012619	NEGATIVE
RS	Piratini	8	F	SG20012620	NEGATIVE
RS	Piratini	6	M	SG20012621	NEGATIVE
RS	Piratini	8	M	SG20012622	NEGATIVE
RS	Piratini	6	M	SG20012623	NEGATIVE
RS	Piratini	7	M	SG20012624	NEGATIVE
RS	Piratini	8	F	SG20012625	NEGATIVE
RS	Piratini	6	F	SG20012626	NEGATIVE
RS	Piratini	8	F	SG20012627	NEGATIVE
RS	Piratini	8	F	SG20012628	NEGATIVE
RS	Piratini	8	M	SG20012629	NEGATIVE
RS	Piratini	7	F	SG20012630	NEGATIVE
RS	Piratini	6	F	SG20012631	NEGATIVE
RS	Piratini	8	M	SG20012632	NEGATIVE
RS	Piratini	6	M	SG20012633	NEGATIVE
RS	Piratini	6	F	SG20012634	NEGATIVE
RS	Piratini	9	F	SG20012635	NEGATIVE
RS	Piratini	8	F	SG20012636	NEGATIVE
RS	Piratini	6	M	SG20012637	NEGATIVE
RS	Piratini	8	M	SG20012638	NEGATIVE
RS	Piratini	6	F	SG20012639	NEGATIVE
RS	Itaqui	8	F	SG20013788	NEGATIVE
RS	Itaqui	8	M	SG20013789	NEGATIVE
RS	Itaqui	8	F	SG20013790	NEGATIVE
RS	Itaqui	8	F	SG20013791	NEGATIVE
RS	Itaqui	6	F	SG20013792	NEGATIVE
RS	Itaqui	22	F	SG20013793	NEGATIVE
RS	Itaqui	7	F	SG20013794	NEGATIVE
RS	Itaqui	20	F	SG20013795	NEGATIVE
RS	Itaqui	22	F	SG20013796	NEGATIVE
RS	Itaqui	8	M	SG20013797	NEGATIVE
RS	Itaqui	22	F	SG20013798	NEGATIVE
RS	Itaqui	20	F	SG20013799	NEGATIVE
RS	Itaqui	22	F	SG20013800	NEGATIVE
RS	Itaqui	20	F	SG20013801	NEGATIVE
RS	Itaqui	20	F	SG20013802	NEGATIVE
RS	Itaqui	7	M	SG20013803	NEGATIVE
RS	Itaqui	22	F	SG20013804	NEGATIVE
RS	Itaqui	8	F	SG20013805	NEGATIVE
RS	Itaqui	9	F	SG20013806	NEGATIVE
RS	Itaqui	20	F	SG20013807	NEGATIVE
RS	Itaqui	8	M	SG20013808	NEGATIVE
RS	Itaqui	8	M	SG20013809	NEGATIVE
RS	Itaqui	7	F	SG20013810	NEGATIVE
RS	Itaqui	8	F	SG20013811	NEGATIVE
RS	Itaqui	9	M	SG20013812	NEGATIVE
RS	Itaqui	22	F	SG20013813	NEGATIVE
RS	Itaqui	20	F	SG20013814	NEGATIVE
RS	Itaqui	8	F	SG20013815	NEGATIVE
RS	Itaqui	18	F	SG20013816	NEGATIVE
RS	Itaqui	6	F	SG20013817	NEGATIVE
RS	Itaqui	8	M	SG20013818	NEGATIVE
RS	Itaqui	8	F	SG20013819	NEGATIVE
RS	Itaqui	8	F	SG20013820	NEGATIVE
RS	Itaqui	9	M	SG20013821	NEGATIVE
RS	Itaqui	9	M	SG20013822	NEGATIVE
RS	Itaqui	7	F	SG20013823	NEGATIVE
RS	Itaqui	22	F	SG20013824	NEGATIVE
RS	Itaqui	8	F	SG20013825	NEGATIVE
RS	Itaqui	8	M	SG20013826	NEGATIVE
RS	Itaqui	7	F	SG20013827	NEGATIVE
RS	Itaqui	9	F	SG20013828	NEGATIVE
RS	Itaqui	6	M	SG20013829	NEGATIVE
RS	Itaqui	7	M	SG20013830	NEGATIVE
RS	Itaqui	8	F	SG20013831	NEGATIVE
RS	Itaqui	7	M	SG20013832	NEGATIVE
RS	Itaqui	8	M	SG20013833	NEGATIVE
RS	Itaqui	6	F	SG20013834	NEGATIVE
RS	Itaqui	8	F	SG20013835	NEGATIVE
RS	Itaqui	6	M	SG20013836	NEGATIVE
RS	Itaqui	7	M	SG20013837	NEGATIVE
RS	Itaqui	6	F	SG20013838	NEGATIVE
RS	Itaqui	8	M	SG20013839	NEGATIVE
RS	Itaqui	8	M	SG20013840	NEGATIVE
RS	Itaqui	8	F	SG20013841	NEGATIVE
RS	Itaqui	8	F	SG20013842	NEGATIVE
RS	Itaqui	7	F	SG20013843	NEGATIVE
RS	Itaqui	16	F	SG20013844	NEGATIVE
RS	Itaqui	9	F	SG20013845	NEGATIVE
RS	Manoel Viana	13	F	SG20013856	NEGATIVE
RS	Manoel Viana	13	F	SG20013857	NEGATIVE
RS	Manoel Viana	15	F	SG20013858	NEGATIVE
RS	Manoel Viana	18	M	SG20013859	NEGATIVE
RS	Manoel Viana	15	F	SG20013860	NEGATIVE
RS	Manoel Viana	14	F	SG20013861	NEGATIVE
RS	Manoel Viana	13	M	SG20013862	NEGATIVE
RS	Manoel Viana	15	M	SG20013863	NEGATIVE
RS	Manoel Viana	19	F	SG20013864	NEGATIVE
RS	Manoel Viana	14	M	SG20013865	NEGATIVE
RS	Manoel Viana	17	F	SG20013866	NEGATIVE
RS	Manoel Viana	18	M	SG20013867	NEGATIVE
RS	Manoel Viana	20	M	SG20013868	NEGATIVE
RS	Manoel Viana	21	F	SG20013869	NEGATIVE
RS	Manoel Viana	16	M	SG20013870	NEGATIVE
RS	Manoel Viana	16	F	SG20013871	NEGATIVE
RS	Manoel Viana	23	F	SG20013872	NEGATIVE
RS	Manoel Viana	15	M	SG20013873	NEGATIVE
RS	Manoel Viana	19	F	SG20013874	NEGATIVE
RS	Manoel Viana	18	F	SG20013875	NEGATIVE
RS	Manoel Viana	24	F	SG20013876	NEGATIVE
RS	Manoel Viana	22	F	SG20013877	NEGATIVE
RS	Manoel Viana	23	F	SG20013878	NEGATIVE
RS	Manoel Viana	17	F	SG20013879	NEGATIVE
RS	Manoel Viana	13	F	SG20013880	NEGATIVE
RS	Manoel Viana	21	F	SG20013881	NEGATIVE
RS	Manoel Viana	18	M	SG20013882	NEGATIVE
RS	Manoel Viana	19	F	SG20013883	NEGATIVE
RS	Manoel Viana	20	M	SG20013884	NEGATIVE
RS	Manoel Viana	19	F	SG20013885	NEGATIVE
RS	Manoel Viana	17	F	SG20013886	NEGATIVE
RS	Manoel Viana	23	M	SG20013887	NEGATIVE
RS	Manoel Viana	20	M	SG20013888	NEGATIVE
RS	Manoel Viana	24	M	SG20013889	NEGATIVE
RS	Manoel Viana	22	M	SG20013890	NEGATIVE
RS	Manoel Viana	14	F	SG20013891	NEGATIVE
RS	Manoel Viana	19	M	SG20013892	NEGATIVE
RS	Manoel Viana	18	F	SG20013893	NEGATIVE
RS	Manoel Viana	23	M	SG20013894	NEGATIVE
RS	Manoel Viana	17	F	SG20013895	NEGATIVE
RS	Manoel Viana	7	M	SG20013896	NEGATIVE
RS	Manoel Viana	8	F	SG20013897	NEGATIVE
RS	Manoel Viana	7	F	SG20013898	NEGATIVE
RS	Manoel Viana	7	F	SG20013899	NEGATIVE
RS	Manoel Viana	7	M	SG20013900	NEGATIVE
RS	Manoel Viana	9	M	SG20013901	NEGATIVE
RS	Manoel Viana	20	M	SG20013902	NEGATIVE
RS	Manoel Viana	10	F	SG20013903	NEGATIVE
RS	Manoel Viana	8	F	SG20013904	NEGATIVE
RS	Manoel Viana	8	F	SG20013905	NEGATIVE
RS	Manoel Viana	7	F	SG20013906	NEGATIVE
RS	Manoel Viana	9	F	SG20013907	NEGATIVE
RS	Manoel Viana	9	M	SG20013908	NEGATIVE
RS	Manoel Viana	7	F	SG20013909	NEGATIVE
RS	Manoel Viana	7	M	SG20013910	NEGATIVE
RS	Manoel Viana	8	F	SG20013911	NEGATIVE
RS	Manoel Viana	10	F	SG20013912	NEGATIVE
RS	Manoel Viana	9	F	SG20013913	NEGATIVE
RS	Manoel Viana	19	F	SG20014324	NEGATIVE
RS	Manoel Viana	23	F	SG20014325	NEGATIVE
RS	Manoel Viana	23	M	SG20014326	NEGATIVE
RS	Manoel Viana	22	M	SG20014327	NEGATIVE
RS	Manoel Viana	17	M	SG20014328	NEGATIVE
RS	Manoel Viana	14	M	SG20014329	NEGATIVE
RS	Manoel Viana	24	F	SG20014330	NEGATIVE
RS	Manoel Viana	24	M	SG20014331	NEGATIVE
RS	Manoel Viana	23	F	SG20014332	NEGATIVE
RS	Manoel Viana	18	M	SG20014333	NEGATIVE
RS	Manoel Viana	18	F	SG20014334	NEGATIVE
RS	Manoel Viana	24	M	SG20014335	NEGATIVE
RS	Manoel Viana	23	F	SG20014336	NEGATIVE
RS	Manoel Viana	21	M	SG20014337	NEGATIVE
RS	Manoel Viana	22	F	SG20014338	NEGATIVE
RS	Manoel Viana	14	F	SG20014339	NEGATIVE
RS	Manoel Viana	22	M	SG20014340	NEGATIVE
RS	Manoel Viana	14	M	SG20014341	NEGATIVE
RS	Manoel Viana	20	M	SG20014342	NEGATIVE
RS	Manoel Viana	21	F	SG20014343	NEGATIVE
RS	Manoel Viana	24	M	SG20014344	NEGATIVE
RS	Manoel Viana	23	M	SG20014345	NEGATIVE
RS	Manoel Viana	24	M	SG20014346	NEGATIVE
RS	Manoel Viana	22	M	SG20014347	NEGATIVE
RS	Manoel Viana	19	F	SG20014348	NEGATIVE
RS	Manoel Viana	19	M	SG20014349	NEGATIVE
RS	Manoel Viana	13	M	SG20014350	NEGATIVE
RS	Manoel Viana	24	M	SG20014351	NEGATIVE
RS	Manoel Viana	24	M	SG20014352	NEGATIVE
RS	Manoel Viana	22	M	SG20014353	NEGATIVE
RS	Manoel Viana	20	M	SG20014354	NEGATIVE
RS	Manoel Viana	18	M	SG20014355	NEGATIVE
RS	Manoel Viana	18	M	SG20014356	NEGATIVE
RS	Manoel Viana	22	M	SG20014357	NEGATIVE
RS	Manoel Viana	19	M	SG20014358	NEGATIVE
RS	Manoel Viana	24	M	SG20014359	NEGATIVE
RS	Manoel Viana	24	M	SG20014360	NEGATIVE
RS	Manoel Viana	24	M	SG20014361	NEGATIVE
RS	Manoel Viana	20	M	SG20014362	NEGATIVE
RS	Manoel Viana	23	M	SG20014363	NEGATIVE
RS	Manoel Viana	22	M	SG20014364	NEGATIVE
RS	Manoel Viana	24	M	SG20014365	NEGATIVE
RS	Manoel Viana	21	M	SG20014366	NEGATIVE
RS	Manoel Viana	23	M	SG20014367	NEGATIVE
RS	Manoel Viana	22	M	SG20014368	NEGATIVE
RS	Manoel Viana	23	M	SG20014369	NEGATIVE
RS	Manoel Viana	20	M	SG20014370	NEGATIVE
RS	Manoel Viana	22	M	SG20014371	NEGATIVE
RS	Manoel Viana	19	M	SG20014372	NEGATIVE
RS	Manoel Viana	21	M	SG20014373	NEGATIVE
RS	Manoel Viana	23	M	SG20014374	NEGATIVE
RS	São Sepé	7	M	SG20005949	NEGATIVE
RS	São Sepé	7	M	SG20005950	NEGATIVE
RS	São Sepé	6	M	SG20005951	NEGATIVE
RS	São Sepé	6	M	SG20005952	NEGATIVE
RS	São Sepé	6	M	SG20005953	NEGATIVE
RS	São Sepé	6	M	SG20005954	NEGATIVE
RS	São Sepé	6	F	SG20005955	NEGATIVE
RS	São Sepé	6	F	SG20005956	NEGATIVE
RS	São Sepé	6	F	SG20005957	NEGATIVE
RS	São Sepé	6	F	SG20005958	NEGATIVE
RS	São Sepé	7	F	SG20005959	NEGATIVE
RS	São Sepé	6	F	SG20005960	NEGATIVE
RS	São Sepé	6	F	SG20005961	NEGATIVE
RS	São Sepé	6	F	SG20005962	NEGATIVE
RS	São Sepé	7	F	SG20005963	NEGATIVE
RS	São Sepé	6	F	SG20005964	NEGATIVE
RS	São Sepé	6	F	SG20005965	NEGATIVE
RS	São Sepé	6	F	SG20005966	NEGATIVE
RS	São Sepé	7	F	SG20005967	NEGATIVE
RS	São Sepé	7	F	SG20005968	NEGATIVE
RS	São Sepé	7	F	SG20005969	NEGATIVE
RS	São Sepé	6	M	SG20005970	NEGATIVE
RS	São Sepé	6	F	SG20005971	NEGATIVE
RS	São Sepé	6	M	SG20005972	NEGATIVE
RS	São Sepé	7	M	SG20005973	NEGATIVE
RS	São Sepé	6	F	SG20005974	NEGATIVE
RS	São Sepé	6	F	SG20005975	NEGATIVE
RS	São Sepé	7	M	SG20005976	NEGATIVE
RS	São Sepé	7	M	SG20005977	NEGATIVE
RS	São Sepé	6	F	SG20005978	NEGATIVE
RS	São Sepé	8	F	SG20005979	NEGATIVE
RS	São Sepé	6	M	SG20005980	NEGATIVE
RS	São Sepé	6	F	SG20005981	NEGATIVE
RS	São Sepé	6	M	SG20005982	NEGATIVE
RS	São Sepé	6	M	SG20005983	NEGATIVE
RS	São Sepé	6	F	SG20005984	NEGATIVE
RS	São Sepé	6	F	SG20005985	NEGATIVE
RS	São Sepé	6	F	SG20005986	NEGATIVE
RS	São Sepé	8	M	SG20005987	NEGATIVE
RS	São Sepé	6	F	SG20005988	NEGATIVE
RS	São Sepé	8	M	SG20005989	NEGATIVE
RS	São Sepé	7	F	SG20005990	NEGATIVE
RS	São Sepé	6	F	SG20005991	NEGATIVE
RS	São Sepé	7	M	SG20005992	NEGATIVE
RS	São Sepé	6	F	SG20005993	NEGATIVE
RS	São Sepé	6	M	SG20005994	NEGATIVE
RS	São Sepé	6	M	SG20005995	NEGATIVE
RS	São Sepé	7	F	SG20005996	NEGATIVE
RS	São Sepé	7	M	SG20005997	NEGATIVE
RS	São Sepé	6	F	SG20005998	NEGATIVE
RS	São Sepé	7	M	SG20005999	NEGATIVE
RS	São Sepé	6	F	SG20006000	NEGATIVE
RS	São Sepé	6	F	SG20006001	NEGATIVE
RS	São Sepé	6	M	SG20006002	NEGATIVE
RS	São Sepé	6	M	SG20006003	NEGATIVE
RS	São Sepé	6	M	SG20006004	NEGATIVE
RS	São Sepé	6	M	SG20006005	NEGATIVE
RS	São Sepé	6	M	SG20006006	NEGATIVE
RS	São Sepé	6	F	SG20006007	NEGATIVE
RS	São Sepé	20	M	SG20006008	NEGATIVE
RS	São Sepé	20	M	SG20006009	NEGATIVE
RS	São Sepé	20	F	SG20006010	NEGATIVE
RS	São Sepé	20	M	SG20006011	NEGATIVE
RS	Soledade	8	M	SG20006058	NEGATIVE
RS	Soledade	8	M	SG20006020	NEGATIVE
RS	Soledade	8	M	SG20006073	NEGATIVE
RS	Soledade	8	M	SG20006034	NEGATIVE
RS	Soledade	6	F	SG20006032	NEGATIVE
RS	Soledade	8	M	SG20006039	NEGATIVE
RS	Soledade	9	M	SG20006024	NEGATIVE
RS	Soledade	8	M	SG20006042	NEGATIVE
RS	Soledade	8	F	SG20006048	NEGATIVE
RS	Soledade	8	M	SG20006061	NEGATIVE
RS	Soledade	6	F	SG20006059	NEGATIVE
RS	Soledade	7	F	SG20006050	NEGATIVE
RS	Soledade	10	M	SG20006067	NEGATIVE
RS	Soledade	10	F	SG20006027	NEGATIVE
RS	Soledade	10	F	SG20006064	NEGATIVE
RS	Soledade	10	M	SG20006063	NEGATIVE
RS	Soledade	9	F	SG20006060	NEGATIVE
RS	Soledade	8	F	SG20006035	NEGATIVE
RS	Soledade	6	F	SG20006026	NEGATIVE
RS	Soledade	7	F	SG20006066	NEGATIVE
RS	Soledade	7	F	SG20006078	NEGATIVE
RS	Soledade	7	F	SG20006046	NEGATIVE
RS	Soledade	8	F	SG20006065	NEGATIVE
RS	Soledade	10	M	SG20006055	NEGATIVE
RS	Soledade	11	F	SG20006025	NEGATIVE
RS	Soledade	10	F	SG20006041	NEGATIVE
RS	Soledade	6	F	SG20006017	NEGATIVE
RS	Soledade	8	F	SG20006022	NEGATIVE
RS	Soledade	6	F	SG20006053	NEGATIVE
RS	Soledade	11	M	SG20006033	NEGATIVE
RS	Soledade	12	F	SG20006052	NEGATIVE
RS	Soledade	12	F	SG20006054	NEGATIVE
RS	Soledade	11	F	SG20006069	NEGATIVE
RS	Soledade	9	F	SG20006071	NEGATIVE
RS	Soledade	11	F	SG20006074	NEGATIVE
RS	Soledade	10	F	SG20006070	NEGATIVE
RS	Soledade	9	F	SG20006023	NEGATIVE
RS	Soledade	10	F	SG20006031	NEGATIVE
RS	Soledade	10	F	SG20006038	NEGATIVE
RS	Soledade	8	F	SG20006076	NEGATIVE
RS	Soledade	12	F	SG20006016	NEGATIVE
RS	Soledade	12	F	SG20006056	NEGATIVE
RS	Soledade	11	F	SG20006043	NEGATIVE
RS	Soledade	6	F	SG20006057	NEGATIVE
RS	Soledade	11	F	SG20006047	NEGATIVE
RS	Soledade	10	F	SG20006077	NEGATIVE
RS	Soledade	10	F	SG20006049	NEGATIVE
RS	Soledade	10	F	SG20006072	NEGATIVE
RS	Soledade	11	F	SG20006030	NEGATIVE
RS	Soledade	11	F	SG20006019	NEGATIVE
RS	Soledade	10	F	SG20006040	NEGATIVE
RS	Soledade	11	F	SG20006021	NEGATIVE
RS	Soledade	10	F	SG20006036	NEGATIVE
RS	Soledade	11	F	SG20006075	NEGATIVE
RS	Soledade	12	M	SG20006037	NEGATIVE
RS	Soledade	11	F	SG20006044	NEGATIVE
RS	Soledade	10	M	SG20006045	NEGATIVE
RS	Soledade	10	F	SG20006062	NEGATIVE
RS	Soledade	12	F	SG20006068	NEGATIVE
RS	Soledade	11	F	SG20006051	NEGATIVE
RS	Soledade	12	F	SG20006029	NEGATIVE
RS	Soledade	11	M	SG20006018	NEGATIVE
RS	Soledade	12	M	SG20006028	NEGATIVE
RS	Dom Pedrito	9	M	SG20006083	NEGATIVE
RS	Dom Pedrito	9	M	SG20006084	NEGATIVE
RS	Dom Pedrito	9	F	SG20006085	NEGATIVE
RS	Dom Pedrito	9	M	SG20006086	NEGATIVE
RS	Dom Pedrito	9	F	SG20006087	NEGATIVE
RS	Dom Pedrito	9	F	SG20006088	NEGATIVE
RS	Dom Pedrito	9	M	SG20006089	NEGATIVE
RS	Dom Pedrito	9	F	SG20006090	NEGATIVE
RS	Dom Pedrito	9	F	SG20006091	NEGATIVE
RS	Dom Pedrito	9	F	SG20006092	NEGATIVE
RS	Dom Pedrito	9	F	SG20006093	NEGATIVE
RS	Dom Pedrito	9	F	SG20006094	NEGATIVE
RS	Dom Pedrito	9	F	SG20006095	NEGATIVE
RS	Dom Pedrito	9	F	SG20006096	NEGATIVE
RS	Dom Pedrito	9	M	SG20006097	NEGATIVE
RS	Dom Pedrito	9	F	SG20006098	NEGATIVE
RS	Dom Pedrito	9	F	SG20006099	NEGATIVE
RS	Dom Pedrito	9	F	SG20006100	NEGATIVE
RS	Dom Pedrito	9	F	SG20006101	NEGATIVE
RS	Dom Pedrito	9	F	SG20006102	NEGATIVE
RS	Dom Pedrito	9	F	SG20006103	NEGATIVE
RS	Dom Pedrito	9	M	SG20006104	NEGATIVE
RS	Dom Pedrito	9	F	SG20006105	NEGATIVE
RS	Dom Pedrito	9	F	SG20006106	NEGATIVE
RS	Dom Pedrito	9	F	SG20006107	NEGATIVE
RS	Dom Pedrito	9	F	SG20006108	NEGATIVE
RS	Dom Pedrito	9	F	SG20006109	NEGATIVE
RS	Dom Pedrito	9	M	SG20006110	NEGATIVE
RS	Dom Pedrito	9	F	SG20006111	NEGATIVE
RS	Dom Pedrito	9	M	SG20006112	NEGATIVE
RS	Dom Pedrito	9	F	SG20006113	NEGATIVE
RS	Dom Pedrito	9	F	SG20006114	NEGATIVE
RS	Dom Pedrito	9	M	SG20006115	NEGATIVE
RS	Dom Pedrito	9	F	SG20006116	NEGATIVE
RS	Dom Pedrito	9	F	SG20006117	NEGATIVE
RS	Dom Pedrito	9	M	SG20006118	NEGATIVE
RS	Dom Pedrito	9	F	SG20006119	NEGATIVE
RS	Dom Pedrito	9	F	SG20006120	NEGATIVE
RS	Dom Pedrito	9	F	SG20006121	NEGATIVE
RS	Dom Pedrito	9	F	SG20006122	NEGATIVE
RS	Dom Pedrito	9	F	SG20006123	NEGATIVE
RS	Dom Pedrito	9	F	SG20006124	NEGATIVE
RS	Dom Pedrito	9	M	SG20006125	NEGATIVE
RS	Dom Pedrito	9	M	SG20006126	NEGATIVE
RS	Dom Pedrito	9	M	SG20006127	NEGATIVE
RS	Dom Pedrito	9	F	SG20006128	NEGATIVE
RS	Dom Pedrito	9	F	SG20006129	NEGATIVE
RS	Dom Pedrito	9	F	SG20006130	NEGATIVE
RS	Dom Pedrito	9	F	SG20006131	NEGATIVE
RS	Dom Pedrito	9	F	SG20006132	NEGATIVE
RS	Dom Pedrito	9	M	SG20006133	NEGATIVE
RS	Dom Pedrito	9	M	SG20006134	NEGATIVE
RS	Dom Pedrito	9	M	SG20006135	NEGATIVE
RS	Dom Pedrito	9	F	SG20006136	NEGATIVE
RS	Dom Pedrito	9	F	SG20006137	NEGATIVE
RS	Dom Pedrito	9	M	SG20006138	NEGATIVE
RS	Dom Pedrito	9	F	SG20006139	NEGATIVE
RS	Dom Pedrito	9	F	SG20006140	NEGATIVE
RS	Dom Pedrito	9	F	SG20006141	NEGATIVE
RS	Dom Pedrito	9	F	SG20006142	NEGATIVE
RS	Dom Pedrito	9	F	SG20006143	NEGATIVE
RS	Dom Pedrito	9	F	SG20006144	NEGATIVE
RS	Dom Pedrito	9	F	SG20006145	NEGATIVE
RS	Santa Maria	10	F	SG20008294	NEGATIVE
RS	Santa Maria	10	F	SG20008295	NEGATIVE
RS	Santa Maria	10	F	SG20008296	NEGATIVE
RS	Santa Maria	10	F	SG20008297	NEGATIVE
RS	Santa Maria	10	F	SG20008298	NEGATIVE
RS	Santa Maria	10	F	SG20008299	NEGATIVE
RS	Santa Maria	10	F	SG20008300	NEGATIVE
RS	Santa Maria	10	F	SG20008301	NEGATIVE
RS	Santa Maria	10	F	SG20008302	NEGATIVE
RS	Santa Maria	10	F	SG20008303	NEGATIVE
RS	Santa Maria	10	F	SG20008304	NEGATIVE
RS	Santa Maria	10	F	SG20008305	NEGATIVE
RS	Santa Maria	10	F	SG20008306	NEGATIVE
RS	Santa Maria	10	F	SG20008307	NEGATIVE
RS	Santa Maria	10	F	SG20008308	NEGATIVE
RS	Santa Maria	10	F	SG20008309	NEGATIVE
RS	Santa Maria	10	F	SG20008310	NEGATIVE
RS	Santa Maria	10	F	SG20008311	NEGATIVE
RS	Santa Maria	10	F	SG20008312	NEGATIVE
RS	Santa Maria	10	F	SG20008313	NEGATIVE
RS	Santa Maria	10	F	SG20008314	NEGATIVE
RS	Santa Maria	10	F	SG20008315	NEGATIVE
RS	Santa Maria	10	F	SG20008316	NEGATIVE
RS	Santa Maria	10	F	SG20008317	NEGATIVE
RS	Santa Maria	10	F	SG20008318	NEGATIVE
RS	Santa Maria	10	F	SG20008319	NEGATIVE
RS	Santa Maria	10	F	SG20008320	NEGATIVE
RS	Santa Maria	10	F	SG20008321	NEGATIVE
RS	Santa Maria	10	F	SG20008322	NEGATIVE
RS	Santa Maria	10	M	SG20008323	NEGATIVE
RS	Santa Maria	10	M	SG20008324	NEGATIVE
RS	Santa Maria	10	F	SG20008325	NEGATIVE
RS	Santa Maria	10	F	SG20008326	NEGATIVE
RS	Santa Maria	10	F	SG20008327	NEGATIVE
RS	Santa Maria	10	M	SG20008328	NEGATIVE
RS	Santa Maria	10	M	SG20008329	NEGATIVE
RS	Santa Maria	10	M	SG20008330	NEGATIVE
RS	Santa Maria	10	M	SG20008331	NEGATIVE
RS	Santa Maria	10	F	SG20008332	NEGATIVE
RS	Santa Maria	10	F	SG20008333	NEGATIVE
RS	Santa Maria	10	F	SG20008334	NEGATIVE
RS	Santa Maria	10	F	SG20008335	NEGATIVE
RS	Santa Maria	10	F	SG20008336	NEGATIVE
RS	Santa Maria	10	M	SG20008337	NEGATIVE
RS	Santa Maria	10	M	SG20008338	NEGATIVE
RS	Santa Maria	10	F	SG20008339	NEGATIVE
RS	Santa Maria	10	M	SG20008340	NEGATIVE
RS	Santa Maria	10	M	SG20008341	NEGATIVE
RS	Santa Maria	10	M	SG20008342	NEGATIVE
RS	Santa Maria	10	F	SG20008343	NEGATIVE
RS	Santa Maria	10	M	SG20008344	NEGATIVE
RS	Santa Maria	10	F	SG20008345	NEGATIVE
RS	Santa Maria	10	M	SG20008346	NEGATIVE
RS	Santa Maria	10	M	SG20008347	NEGATIVE
RS	Santa Maria	10	M	SG20008348	NEGATIVE
RS	Santa Maria	10	M	SG20008349	NEGATIVE
RS	Santa Maria	10	F	SG20008350	NEGATIVE
RS	Santa Maria	10	F	SG20008351	NEGATIVE
RS	Santa Maria	10	F	SG20008352	NEGATIVE
RS	Santa Maria	10	F	SG20008353	NEGATIVE
RS	Santa Maria	10	M	SG20008354	NEGATIVE
RS	Santa Maria	10	M	SG20008355	NEGATIVE
RS	Santa Maria	10	M	SG20008356	NEGATIVE
RS	Santa Maria	10	F	SG20008357	NEGATIVE
RS	Santa Maria	10	F	SG20008358	NEGATIVE
RS	Rio Grande	18	F	SG20008495	NEGATIVE
RS	Rio Grande	18	M	SG20008496	NEGATIVE
RS	Rio Grande	18	F	SG20008497	NEGATIVE
RS	Rio Grande	18	F	SG20008498	NEGATIVE
RS	Rio Grande	18	F	SG20008499	NEGATIVE
RS	Rio Grande	18	F	SG20008500	NEGATIVE
RS	Rio Grande	18	M	SG20008501	NEGATIVE
RS	Rio Grande	18	F	SG20008502	NEGATIVE
RS	Rio Grande	18	M	SG20008503	NEGATIVE
RS	Rio Grande	18	M	SG20008504	NEGATIVE
RS	Rio Grande	18	F	SG20008505	NEGATIVE
RS	Rio Grande	18	F	SG20008506	NEGATIVE
RS	Rio Grande	18	M	SG20008507	NEGATIVE
RS	Rio Grande	18	M	SG20008508	NEGATIVE
RS	Rio Grande	18	M	SG20008509	NEGATIVE
RS	Rio Grande	18	M	SG20008510	NEGATIVE
RS	Rio Grande	18	F	SG20008511	NEGATIVE
RS	Rio Grande	18	F	SG20008512	NEGATIVE
RS	Rio Grande	18	M	SG20008513	NEGATIVE
RS	Rio Grande	18	M	SG20008514	NEGATIVE
RS	Rio Grande	18	F	SG20008515	NEGATIVE
RS	Rio Grande	8	M	SG20008516	NEGATIVE
RS	Rio Grande	7	M	SG20008517	NEGATIVE
RS	Rio Grande	8	F	SG20008518	NEGATIVE
RS	Rio Grande	8	F	SG20008519	NEGATIVE
RS	Rio Grande	8	F	SG20008520	NEGATIVE
RS	Rio Grande	8	F	SG20008521	NEGATIVE
RS	Rio Grande	8	F	SG20008522	NEGATIVE
RS	Rio Grande	8	M	SG20008523	NEGATIVE
RS	Rio Grande	8	F	SG20008524	NEGATIVE
RS	Rio Grande	8	F	SG20008525	NEGATIVE
RS	Rio Grande	7	M	SG20008526	NEGATIVE
RS	Rio Grande	8	M	SG20008527	NEGATIVE
RS	Rio Grande	8	M	SG20008528	NEGATIVE
RS	Rio Grande	8	F	SG20008529	NEGATIVE
RS	Rio Grande	8	F	SG20008530	NEGATIVE
RS	Rio Grande	7	M	SG20008531	NEGATIVE
RS	Rio Grande	8	M	SG20008532	NEGATIVE
RS	Rio Grande	7	M	SG20008533	NEGATIVE
RS	Rio Grande	8	F	SG20008534	NEGATIVE
RS	Rio Grande	8	F	SG20008535	NEGATIVE
RS	Rio Grande	7	M	SG20008536	NEGATIVE
RS	Rio Grande	8	F	SG20008537	NEGATIVE
RS	Rio Grande	8	F	SG20008538	NEGATIVE
RS	Rio Grande	7	F	SG20008539	NEGATIVE
RS	Rio Grande	8	M	SG20008540	NEGATIVE
RS	Rio Grande	8	M	SG20008541	NEGATIVE
RS	Rio Grande	8	M	SG20008542	NEGATIVE
RS	Rio Grande	8	M	SG20008543	NEGATIVE
RS	Rio Grande	7	F	SG20008544	NEGATIVE
RS	Rio Grande	8	F	SG20008545	NEGATIVE
RS	Rio Grande	7	M	SG20008546	NEGATIVE
RS	Rio Grande	8	F	SG20008547	NEGATIVE
RS	Rio Grande	7	M	SG20008548	NEGATIVE
RS	Rio Grande	7	M	SG20008549	NEGATIVE
RS	Rio Grande	8	M	SG20008550	NEGATIVE
RS	Rio Grande	7	F	SG20008551	NEGATIVE
RS	Rio Grande	7	M	SG20008552	NEGATIVE
RS	Rio Grande	7	M	SG20008553	NEGATIVE
RS	Rio Grande	8	F	SG20008554	NEGATIVE
RS	Rio Grande	7	M	SG20008555	NEGATIVE
RS	Rio Grande	8	F	SG20008556	NEGATIVE
RS	Rio Grande	8	M	SG20008557	NEGATIVE
RS	Rio Grande	8	M	SG20008558	NEGATIVE
RS	Soledade	11	F	SG20008733	NEGATIVE
RS	Soledade	10	F	SG20008754	NEGATIVE
RS	Soledade	12	F	SG20008740	NEGATIVE
RS	Soledade	12	F	SG20008747	NEGATIVE
RS	Soledade	10	F	SG20008722	NEGATIVE
RS	Soledade	11	F	SG20008746	NEGATIVE
RS	Soledade	10	F	SG20008715	NEGATIVE
RS	Soledade	11	F	SG20008755	NEGATIVE
RS	Soledade	10	M	SG20008698	NEGATIVE
RS	Soledade	11	F	SG20008702	NEGATIVE
RS	Soledade	10	M	SG20008759	NEGATIVE
RS	Soledade	11	M	SG20008696	NEGATIVE
RS	Soledade	11	M	SG20008737	NEGATIVE
RS	Soledade	12	M	SG20008752	NEGATIVE
RS	Soledade	11	M	SG20008741	NEGATIVE
RS	Soledade	10	M	SG20008731	NEGATIVE
RS	Soledade	11	M	SG20008750	NEGATIVE
RS	Soledade	11	F	SG20008728	NEGATIVE
RS	Soledade	10	F	SG20008753	NEGATIVE
RS	Soledade	11	F	SG20008727	NEGATIVE
RS	Soledade	10	F	SG20008713	NEGATIVE
RS	Soledade	11	F	SG20008700	NEGATIVE
RS	Soledade	10	F	SG20008707	NEGATIVE
RS	Soledade	11	F	SG20008712	NEGATIVE
RS	Soledade	10	M	SG20008721	NEGATIVE
RS	Soledade	11	F	SG20008720	NEGATIVE
RS	Soledade	11	M	SG20008709	NEGATIVE
RS	Soledade	10	M	SG20008710	NEGATIVE
RS	Soledade	11	F	SG20008738	NEGATIVE
RS	Soledade	11	M	SG20008730	NEGATIVE
RS	Soledade	10	F	SG20008751	NEGATIVE
RS	Soledade	10	F	SG20008745	NEGATIVE
RS	Soledade	11	M	SG20008729	NEGATIVE
RS	Soledade	11	M	SG20008724	NEGATIVE
RS	Soledade	11	F	SG20008711	NEGATIVE
RS	Soledade	11	F	SG20008716	NEGATIVE
RS	Soledade	10	M	SG20008749	NEGATIVE
RS	Soledade	13	F	SG20008743	NEGATIVE
RS	Soledade	11	F	SG20008706	NEGATIVE
RS	Soledade	11	M	SG20008701	NEGATIVE
RS	Soledade	10	M	SG20008717	NEGATIVE
RS	Soledade	11	F	SG20008734	NEGATIVE
RS	Soledade	10	F	SG20008744	NEGATIVE
RS	Soledade	11	F	SG20008748	NEGATIVE
RS	Soledade	12	F	SG20008697	NEGATIVE
RS	Soledade	11	M	SG20008699	NEGATIVE
RS	Soledade	12	M	SG20008718	NEGATIVE
RS	Soledade	12	M	SG20008736	NEGATIVE
RS	Soledade	12	F	SG20008739	NEGATIVE
RS	Soledade	11	M	SG20008756	NEGATIVE
RS	Soledade	12	M	SG20008725	NEGATIVE
RS	Soledade	11	M	SG20008723	NEGATIVE
RS	Soledade	10	M	SG20008757	NEGATIVE
RS	Soledade	14	M	SG20008703	NEGATIVE
RS	Soledade	15	M	SG20008708	NEGATIVE
RS	Soledade	15	M	SG20008758	NEGATIVE
RS	Soledade	14	M	SG20008735	NEGATIVE
RS	Soledade	14	M	SG20008726	NEGATIVE
RS	Soledade	14	F	SG20008732	NEGATIVE
RS	Soledade	15	M	SG20008705	NEGATIVE
RS	Soledade	16	M	SG20008742	NEGATIVE
RS	Soledade	15	F	SG20008719	NEGATIVE
RS	Soledade	16	F	SG20008704	NEGATIVE
RS	Soledade	14	M	SG20008714	NEGATIVE
RS	São Gabriel	20	F	SG20008830	NEGATIVE
RS	São Gabriel	20	M	SG20008831	NEGATIVE
RS	São Gabriel	20	F	SG20008832	NEGATIVE
RS	São Gabriel	20	F	SG20008833	NEGATIVE
RS	São Gabriel	20	F	SG20008834	NEGATIVE
RS	São Gabriel	20	F	SG20008835	NEGATIVE
RS	São Gabriel	20	F	SG20008836	NEGATIVE
RS	São Gabriel	20	M	SG20008837	NEGATIVE
RS	São Gabriel	20	F	SG20008838	NEGATIVE
RS	São Gabriel	20	F	SG20008839	NEGATIVE
RS	São Gabriel	20	F	SG20008840	NEGATIVE
RS	São Gabriel	20	F	SG20008841	NEGATIVE
RS	São Gabriel	20	F	SG20008842	NEGATIVE
RS	São Gabriel	20	F	SG20008843	NEGATIVE
RS	São Gabriel	20	F	SG20008844	NEGATIVE
RS	São Gabriel	20	F	SG20008845	NEGATIVE
RS	São Gabriel	20	F	SG20008846	NEGATIVE
RS	São Gabriel	20	M	SG20008847	NEGATIVE
RS	São Gabriel	20	F	SG20008848	NEGATIVE
RS	São Gabriel	20	F	SG20008849	NEGATIVE
RS	São Gabriel	20	M	SG20008850	NEGATIVE
RS	São Gabriel	20	M	SG20008851	NEGATIVE
RS	São Gabriel	20	M	SG20008852	NEGATIVE
RS	São Gabriel	20	M	SG20008853	NEGATIVE
RS	São Gabriel	20	F	SG20008854	NEGATIVE
RS	São Gabriel	20	M	SG20008855	NEGATIVE
RS	São Gabriel	20	F	SG20008856	NEGATIVE
RS	São Gabriel	20	F	SG20008857	NEGATIVE
RS	São Gabriel	20	F	SG20008858	NEGATIVE
RS	São Gabriel	20	F	SG20008859	NEGATIVE
RS	São Gabriel	10	F	SG20008860	NEGATIVE
RS	São Gabriel	20	F	SG20008861	NEGATIVE
RS	São Gabriel	20	M	SG20008862	NEGATIVE
RS	São Gabriel	20	F	SG20008863	NEGATIVE
RS	São Gabriel	10	M	SG20008864	NEGATIVE
RS	São Gabriel	10	F	SG20008865	NEGATIVE
RS	São Gabriel	10	M	SG20008866	NEGATIVE
RS	São Gabriel	10	F	SG20008867	NEGATIVE
RS	São Gabriel	10	M	SG20008868	NEGATIVE
RS	São Gabriel	8	M	SG20008869	NEGATIVE
RS	São Gabriel	10	M	SG20008870	NEGATIVE
RS	São Gabriel	10	F	SG20008871	NEGATIVE
RS	São Gabriel	10	F	SG20008872	NEGATIVE
RS	São Gabriel	10	F	SG20008873	NEGATIVE
RS	São Gabriel	10	F	SG20008874	NEGATIVE
RS	São Gabriel	10	M	SG20008875	NEGATIVE
RS	São Gabriel	10	F	SG20008876	NEGATIVE
RS	São Gabriel	10	F	SG20008877	NEGATIVE
RS	São Gabriel	10	F	SG20008878	NEGATIVE
RS	São Gabriel	10	F	SG20008879	NEGATIVE
RS	São Gabriel	10	F	SG20008880	NEGATIVE
RS	São Gabriel	10	M	SG20008881	NEGATIVE
RS	São Gabriel	10	F	SG20008882	NEGATIVE
RS	São Gabriel	8	F	SG20008883	NEGATIVE
RS	São Gabriel	10	F	SG20008884	NEGATIVE
RS	São Gabriel	10	F	SG20008885	NEGATIVE
RS	São Gabriel	10	M	SG20008886	NEGATIVE
RS	São Gabriel	10	F	SG20008887	NEGATIVE
RS	São Gabriel	10	F	SG20008888	NEGATIVE
RS	São Gabriel	10	M	SG20008889	NEGATIVE
RS	São Gabriel	10	F	SG20008890	NEGATIVE
RS	São Gabriel	10	F	SG20008891	NEGATIVE
RS	São Gabriel	10	M	SG20008892	NEGATIVE
RS	Alegrete	8	M	SG20008897	NEGATIVE
RS	Alegrete	8	M	SG20008898	NEGATIVE
RS	Alegrete	8	F	SG20008899	NEGATIVE
RS	Alegrete	8	F	SG20008900	NEGATIVE
RS	Alegrete	8	M	SG20008901	NEGATIVE
RS	Alegrete	8	M	SG20008902	NEGATIVE
RS	Alegrete	8	M	SG20008903	NEGATIVE
RS	Alegrete	8	F	SG20008904	NEGATIVE
RS	Alegrete	8	M	SG20008905	NEGATIVE
RS	Alegrete	8	M	SG20008906	NEGATIVE
RS	Alegrete	8	M	SG20008907	NEGATIVE
RS	Alegrete	8	F	SG20008908	NEGATIVE
RS	Alegrete	8	F	SG20008909	NEGATIVE
RS	Alegrete	8	F	SG20008910	NEGATIVE
RS	Alegrete	8	M	SG20008911	NEGATIVE
RS	Alegrete	8	F	SG20008912	NEGATIVE
RS	Alegrete	8	F	SG20008913	NEGATIVE
RS	Alegrete	8	F	SG20008914	NEGATIVE
RS	Alegrete	8	F	SG20008915	NEGATIVE
RS	Alegrete	8	F	SG20008916	NEGATIVE
RS	Alegrete	8	F	SG20008917	NEGATIVE
RS	Alegrete	8	F	SG20008918	NEGATIVE
RS	Alegrete	8	F	SG20008919	NEGATIVE
RS	Alegrete	8	F	SG20008920	NEGATIVE
RS	Alegrete	8	F	SG20008921	NEGATIVE
RS	Alegrete	8	F	SG20008922	NEGATIVE
RS	Alegrete	8	F	SG20008923	NEGATIVE
RS	Alegrete	8	F	SG20008924	NEGATIVE
RS	Alegrete	8	F	SG20008925	NEGATIVE
RS	Alegrete	8	F	SG20008926	NEGATIVE
RS	Alegrete	8	F	SG20008927	NEGATIVE
RS	Alegrete	8	F	SG20008928	NEGATIVE
RS	Alegrete	8	F	SG20008929	NEGATIVE
RS	Alegrete	8	F	SG20008930	NEGATIVE
RS	Alegrete	8	F	SG20008931	NEGATIVE
RS	Alegrete	8	F	SG20008932	NEGATIVE
RS	Alegrete	8	F	SG20008933	NEGATIVE
RS	Alegrete	8	F	SG20008934	NEGATIVE
RS	Alegrete	8	F	SG20008935	NEGATIVE
RS	Alegrete	8	M	SG20008936	NEGATIVE
RS	Alegrete	8	F	SG20008937	NEGATIVE
RS	Alegrete	8	F	SG20008938	NEGATIVE
RS	Alegrete	8	F	SG20008939	NEGATIVE
RS	Alegrete	8	F	SG20008940	NEGATIVE
RS	Alegrete	8	F	SG20008941	NEGATIVE
RS	Alegrete	8	F	SG20008942	NEGATIVE
[truncated: 14,200 more rows]
